# Supplementary material for: A bottom-up reward pathway mediated by somatostatin neurons in the medial septum complex underlying appetitive learning
Source: Nat Commun. 2022 Mar 7;13:1194. doi: 10.1038/s41467-022-28854-z (PMC8901785; doi:10.1038/s41467-022-28854-z)
Supplement: Supplementary file 4 — Source data files [file 41467_2022_28854_MOESM4_ESM.xlsx]

## Sheet: Fig1
Fig1. b ChR2 self-stimulation				Fig1. b GFP self-stimulation				Fig1. c ChR2 self-stimulation							Fig. 1f ChR2-RTPP (animal locations)			Fig. 1f GTF-RTPP (animal locations)
timestamp (min)	cumulated count Non-LED	cumulated count LED		timestamp (min)	cumulated count Non-LED	cumulated count LED		mouse#	Non-LED percent	LED percent		statistics			x	y		x	y
0	0	0		0	0	0		1	0.291667	0.708333		Paired t test			116.828	415.271		84.5518	432.855
0.0166667	0	0		0.0166667	0	0		2	0.295082	0.704918		P value	< 0.0001		115.985	415.136		87.588	426.011
0.0333333	0	0		0.0333333	0	0		3	0.333333	0.666667		P value summary	****		107.804	416.44		78.18	439.79
0.05	0	0		0.05	0	0		4	0.323529	0.676471		Significantly different? (P < 0.05)	Yes		112.682	415.439		77.4751	439.653
0.0666667	0	0		0.0666667	0	0		5	0.230769	0.769231		One- or two-tailed P value?	Two-tailed		113.496	415.239		77.4753	437.132
0.0833333	0	0		0.0833333	0	0		6	0.368421	0.631579		t, df	t=10.90 df=6		114.73	414.916		79.6157	432.542
0.1	0	0		0.1	0	0		7	0.243243	0.756757		Number of pairs	7		115.224	414.699		81.3668	432.711
0.116667	0	0		0.116667	0	0									115.246	414.946		82.4281	432.423
0.133333	0	0		0.133333	0	0		Fig1. c GFP self-stimulation							114.745	414.825		82.5625	432.338
0.15	0	0		0.15	0	0		mouse#	Non-LED percent	LED percent		statistics			114.623	414.788		83.7214	431.309
0.166667	0	0		0.166667	0	0		1	0.45	0.55		Paired t test			114.047	414.542		84.1677	432.202
0.183333	0	0		0.183333	0	0		2	0.5	0.5		P value	0.6259		113.842	414.238		83.9647	431.985
0.2	0	0		0.2	0	0		3	0.53	0.47		P value summary	ns		113.277	414.144		85.5971	432.582
0.216667	0	0		0.216667	0	0		4	0.54	0.46		Significantly different (P < 0.05)?	No		112.439	413.527		86.3406	434.47
0.233333	0	0		0.233333	0	0		5	0.54	0.46		One- or two-tailed P value?	Two-tailed		112.65	413.451		86.3909	434.965
0.25	0	0		0.25	0	0		6	0.4111	0.5889		t, df	t=0.5136, df=6		112.449	413.385		87.6868	435.215
0.266667	0	0		0.266667	0	0		7	0.46	0.54		Number of pairs	7		112.303	412.968		88.6811	435.732
0.283333	0	0		0.283333	0	0									113.281	413.1		88.8436	436.462
0.3	0	0		0.3	0	0		Fig1. e Light-dark box							112.611	412.364		88.4193	436.112
0.316667	0	0		0.316667	1	0		GFP	ChR2			statistics			111.952	411.95		88.4547	436.431
0.333333	0	0		0.333333	1	0		30	38			Unpaired t test			111.031	411.406		87.5542	435.296
0.35	0	0		0.35	1	0		35	55			P value	0.0016		110.674	410.832		84.5711	432.999
0.366667	0	0		0.366667	1	0		30	50			P value summary	**		110.408	410.45		85.0889	434.372
0.383333	0	0		0.383333	1	0		28	48			Significantly different (P<0.05)	Yes		109.749	410.08		85.0413	435.056
0.4	0	0		0.4	1	0		25				One- or two-tailed P Value?	Two-tailed		108.43	409.688		85.8118	435.946
0.416667	0	0		0.416667	1	0						t, df	t=4.988, df = 7		107.401	409.318		85.805	435.249
0.433333	0	0		0.433333	1	0									105.933	408.478		85.6459	435.107
0.45	0	0		0.45	1	0		Fig1. g Time on LED-ON side							105.1	407.965		86.6366	436.046
0.466667	0	0		0.466667	1	0		GFP	ChR2			statistics			104.381	407.395		89.8365	438.522
0.483333	0	0		0.483333	1	0		48	63			Unpaired t test			103.682	406.799		91.2639	439.249
0.5	0	0		0.5	1	0		55	65			P value	<0.0001		102.961	406.136		88.7183	437.749
0.516667	0	0		0.516667	1	0		50	67			P value summary	****		101.008	404.716		88.6123	438.673
0.533333	0	0		0.533333	1	0		47	80			Significantly different (P<0.05)	Yes		99.6016	403.673		88.6321	438.723
0.55	0	0		0.55	1	0		52	69			One- or two-tailed P Value?	Two-tailed		99.0987	402.823		88.9044	438.599
0.566667	0	0		0.566667	1	0		51	68			t, df	t=5.831, df = 12		98.6167	402.006		90.2013	439.023
0.583333	0	0		0.583333	1	0		60							97.0574	400.829		90.5651	439.049
0.6	0	0		0.6	1	0		41							96.7379	401.007		91.1721	439.361
0.616667	1	0		0.616667	1	0									93.0719	399.615		91.008	439.352
0.633333	1	0		0.633333	1	0									95.6686	401.301		92.1513	440.399
0.65	1	0		0.65	1	0									95.6169	400.979		93.2383	441.292
0.666667	1	0		0.666667	1	0									92.5104	398.776		97.1044	442.707
0.683333	1	0		0.683333	1	0									92.7556	398.441		96.9116	442.472
0.7	1	0		0.7	1	0									93.11	398.531		98.4521	442.956
0.716667	1	1		0.716667	1	0									92.5888	398.121		100.502	443.031
0.733333	1	1		0.733333	1	0									92.4118	398.049		97.9628	442.215
0.75	1	2		0.75	1	0									92.1656	397.931		99.4521	442.086
0.766667	1	2		0.766667	1	0									91.953	397.73		104.339	442.405
0.783333	1	2		0.783333	1	0									91.9106	397.838		101.382	441.456
0.8	1	2		0.8	1	0									90.9998	397.476		101.65	440.112
0.816667	1	2		0.816667	1	0									90.7261	397.553		102.172	439.207
0.833333	1	2		0.833333	1	0									90.1588	397.872		102.217	438.612
0.85	1	2		0.85	1	0									89.4126	397.763		102.969	438.078
0.866667	1	2		0.866667	1	0									89.5373	398.213		104.165	436.877
0.883333	1	3		0.883333	1	0									89.1641	398.741		104.747	435.869
0.9	1	3		0.9	1	0									89.0369	399.094		106.322	435.387
0.916667	1	3		0.916667	1	0									89.0624	399.761		108.548	434.575
0.933333	1	3		0.933333	1	0									88.8803	400.317		110.124	433.896
0.95	1	3		0.95	1	0									89.1467	400.461		111.474	433.281
0.966667	1	3		0.966667	1	0									89.1217	400.577		113.43	431.889
0.983333	1	3		0.983333	1	0									89.6282	400.501		114.659	430.902
1	1	3		1	1	0									89.8606	400.692		115.599	429.761
1.01667	1	3		1.01667	1	0									90.077	401.083		117.344	427.882
1.03333	1	3		1.03333	1	0									91.0942	401.188		118.678	426.946
1.05	1	3		1.05	1	0									92.6883	401.523		119.908	427.289
1.06667	1	3		1.06667	1	0									95.0649	402.28		120.916	427.424
1.08333	1	3		1.08333	1	0									98.4699	403.284		121.631	426.49
1.1	1	3		1.1	1	0									101.235	403.577		121.152	425.021
1.11667	1	3		1.11667	1	0									103.503	403.603		119.846	423.841
1.13333	1	3		1.13333	1	0									105.502	404.231		117.541	423.85
1.15	1	3		1.15	1	0									106.646	404.805		114.693	424.954
1.16667	1	3		1.16667	1	0									106.669	405.395		110.673	427.031
1.18333	1	3		1.18333	1	0									106.914	406.248		110.02	426.362
1.2	1	3		1.2	1	0									107.569	407.038		106.57	428.654
1.21667	1	3		1.21667	1	0									108.596	407.817		105.336	428.613
1.23333	1	3		1.23333	1	0									113.89	407.425		105.073	428.106
1.25	1	3		1.25	1	0									115.221	407.964		107.363	423.593
1.26667	1	3		1.26667	1	0									115.251	408.686		108.332	420.846
1.28333	1	3		1.28333	1	0									115.185	409.226		108.636	418.782
1.3	1	3		1.3	1	0									114.436	409.916		109.617	415.483
1.31667	1	3		1.31667	1	0									113.71	410.454		109.271	412.682
1.33333	1	3		1.33333	1	0									112.525	411.395		109.076	409.527
1.35	1	3		1.35	1	0									111.511	411.993		108.773	405.319
1.36667	1	3		1.36667	1	0									110.615	412.739		108.281	402.219
1.38333	1	3		1.38333	1	0									109.636	413.909		108.178	399.613
1.4	1	3		1.4	1	0									107.928	415.216		108.769	397.018
1.41667	1	3		1.41667	1	0									107.263	416.025		109.253	393.866
1.43333	1	3		1.43333	1	0									101.925	419.392		109.134	390.386
1.45	1	3		1.45	1	0									101.626	420.007		108.078	383.75
1.46667	1	3		1.46667	1	0									104.616	418.354		107.289	381.304
1.48333	1	3		1.48333	1	0									104.582	418.524		106.978	374.089
1.5	1	3		1.5	1	0									104.831	418.458		106.394	368.354
1.51667	1	3		1.51667	1	0									104.669	418.579		106.761	363.45
1.53333	1	3		1.53333	1	0									106.048	418.013		106.725	353.654
1.55	1	3		1.55	1	0									106.359	417.964		106.87	350.283
1.56667	1	3		1.56667	1	0									106.299	418.28		107.428	347.47
1.58333	1	3		1.58333	1	0									106.33	418.14		107.867	345.179
1.6	1	3		1.6	1	0									106.234	417.821		107.855	342.335
1.61667	1	3		1.61667	1	0									106.181	417.844		106.911	342.204
1.63333	1	3		1.63333	1	0									106.206	417.73		106.432	339.885
1.65	1	3		1.65	1	2									106.136	417.708		105.053	339.201
1.66667	1	3		1.66667	1	2									106.251	417.672		103.401	337.917
1.68333	1	3		1.68333	1	2									106.128	417.684		102.022	335.538
1.7	1	3		1.7	1	2									107.029	417.179		100.323	332.777
1.71667	1	3		1.71667	1	2									108.823	415.931		97.8582	329.151
1.73333	1	3		1.73333	1	2									108.99	416.002		95.2637	324.041
1.75	1	3		1.75	1	2									109.142	416.131		93.3263	316.648
1.76667	1	3		1.76667	1	2									110.121	415.748		91.3384	314.222
1.78333	1	3		1.78333	1	2									110.043	415.942		89.9895	310.9
1.8	1	3		1.8	1	2									109.85	416.07		89.4928	307.48
1.81667	1	3		1.81667	1	2									106.853	418.469		88.2883	297.543
1.83333	1	3		1.83333	1	2									107.449	418.762		89.1162	299.626
1.85	1	3		1.85	1	2									107.468	419.173		88.6954	293.915
1.86667	1	3		1.86667	1	2									107.927	419.635		89.608	299.368
1.88333	1	3		1.88333	1	2									107.486	420.575		89.9773	300.106
1.9	1	3		1.9	1	2									106.874	421.17		90.4978	298.56
1.91667	1	3		1.91667	1	2									106.254	422.236		90.9654	297.222
1.93333	1	3		1.93333	1	2									105.444	423.303		91.3709	294.836
1.95	1	3		1.95	1	2									104.619	424.491		91.5856	292.042
1.96667	1	3		1.96667	1	2									102.671	425.711		91.8369	286.846
1.98333	1	3		1.98333	1	2									101.401	425.658		90.7056	283.328
2	1	3		2	1	2									100.889	425.55		90.4151	279.407
2.01667	1	3		2.01667	1	2									101.275	425.523		90.4161	275.006
2.03333	1	3		2.03333	1	2									101.394	425.867		89.6528	272.307
2.05	1	3		2.05	1	2									101.349	426.168		93.5386	267.518
2.06667	1	3		2.06667	1	2									100.647	426.157		95.1175	266.398
2.08333	1	3		2.08333	1	2									100.325	426.333		96.3059	264.498
2.1	1	3		2.1	1	2									101.224	427.2		97.9494	261.65
2.11667	1	3		2.11667	1	2									102.196	427.443		99.8972	258.662
2.13333	1	3		2.13333	1	2									102.526	427.598		103.607	251.876
2.15	1	3		2.15	1	2									102.57	428.107		103.739	251.025
2.16667	1	3		2.16667	1	2									102.24	429.041		105.469	246.829
2.18333	1	3		2.18333	1	2									101.915	430.172		107.191	241.963
2.2	1	3		2.2	1	2									101.504	431.005		107.055	238.306
2.21667	1	3		2.21667	1	2									101.37	431.612		110.543	231.779
2.23333	1	3		2.23333	1	2									100.835	432.463		112.329	228.257
2.25	1	3		2.25	1	2									100.484	433.45		114.36	224.895
2.26667	1	3		2.26667	1	2									100.467	434.805		115.928	221.658
2.28333	1	3		2.28333	1	2									100.494	435.93		115.751	219.286
2.3	1	3		2.3	1	2									100.21	436.899		117.349	216.729
2.31667	1	3		2.31667	1	2									100.076	438.113		120.534	212.559
2.33333	2	3		2.33333	1	2									99.7977	439.132		120.093	212.275
2.35	2	3		2.35	1	2									99.1591	440.094		121.293	210.304
2.36667	2	3		2.36667	1	2									98.2042	441.326		122.302	208.56
2.38333	2	3		2.38333	1	2									97.014	442.269		124.153	205.832
2.4	2	3		2.4	1	2									96.3207	443.1		125.801	202.266
2.41667	2	3		2.41667	1	2									95.6714	444.16		128.023	197.459
2.43333	2	3		2.43333	1	2									95.0902	444.974		128.984	192.795
2.45	3	3		2.45	1	2									95.174	445.01		129.347	187.554
2.46667	3	3		2.46667	1	2									95.6723	444.835		130.856	182.789
2.48333	3	3		2.48333	1	2									96.3743	444.516		132.146	179.567
2.5	3	3		2.5	1	2									97.0222	444.678		133.28	176.421
2.51667	4	3		2.51667	1	2									97.3874	444.495		134.092	175.837
2.53333	4	3		2.53333	1	2									97.8992	444.372		133.971	177.187
2.55	4	3		2.55	1	2									98.2024	444.076		132.573	178.655
2.56667	4	3		2.56667	1	2									98.7727	444.132		130.977	179.485
2.58333	4	3		2.58333	1	2									99.2994	444.487		128.995	181.184
2.6	4	3		2.6	1	2									100.084	444.912		127.315	183.097
2.61667	4	3		2.61667	1	2									101.564	444.244		126.415	184.256
2.63333	4	3		2.63333	1	2									102.685	443.601		125.032	185.069
2.65	4	3		2.65	1	2									103.571	442.865		124.276	185.598
2.66667	4	3		2.66667	1	2									104.23	441.807		123.774	186.674
2.68333	4	3		2.68333	1	2									105.031	440.253		122.917	187.578
2.7	4	3		2.7	1	2									105.551	438.951		121.929	188.016
2.71667	4	3		2.71667	1	2									106.234	436.93		120.51	188.097
2.73333	4	3		2.73333	1	2									108.979	435.724		119.065	187.453
2.75	4	3		2.75	1	2									111.79	433.892		117.622	186.715
2.76667	4	3		2.76667	1	2									112.677	431.454		116.353	185.776
2.78333	4	3		2.78333	1	2									113.885	428.044		115.2	185.354
2.8	4	3		2.8	1	2									115.497	423.183		113.811	184.313
2.81667	4	3		2.81667	1	2									117.791	419.044		112.921	183.82
2.83333	4	3		2.83333	1	3									120.439	414.693		112.666	184.074
2.85	4	3		2.85	1	3									122.285	411.532		112.32	184.983
2.86667	4	3		2.86667	1	3									123.546	408.886		111.88	186.266
2.88333	4	3		2.88333	1	3									125.085	406.061		111.63	187.997
2.9	4	3		2.9	1	3									128.217	400.232		111.125	189.586
2.91667	4	3		2.91667	1	3									129.336	400.825		111.72	190.445
2.93333	4	3		2.93333	1	3									129.576	401.854		112.208	190.656
2.95	4	3		2.95	1	4									128.921	403.358		111.461	190.472
2.96667	4	3		2.96667	1	5									128.481	403.34		110.803	190.424
2.98333	4	3		2.98333	1	5									129.359	407.514		109.85	190.434
3	4	3		3	1	5									129.859	408.169		109.753	190.939
3.01667	4	3		3.01667	1	5									130.067	408.019		110.247	191.447
3.03333	4	3		3.03333	1	5									129.731	407.55		110.848	191.849
3.05	4	3		3.05	1	5									129.657	407.87		111.66	192.192
3.06667	4	3		3.06667	1	5									129.41	407.327		111.068	190.882
3.08333	4	3		3.08333	1	5									129.411	406.952		110.727	190.255
3.1	4	3		3.1	1	5									129.226	406.806		109.518	188.678
3.11667	4	3		3.11667	1	5									128.615	403.31		105.66	183.109
3.13333	4	3		3.13333	1	5									129.231	406.888		102.389	178.433
3.15	4	3		3.15	1	5									129.417	407.258		99.686	174.398
3.16667	4	3		3.16667	1	5									129.633	407.302		98.6226	174.434
3.18333	4	3		3.18333	1	5									129.703	407.673		97.6267	172.462
3.2	4	3		3.2	1	5									129.524	407.616		94.3041	167.249
3.21667	4	3		3.21667	1	5									129.512	407.777		97.1009	163.945
3.23333	4	3		3.23333	1	5									129.544	407.755		95.5919	167.212
3.25	4	3		3.25	1	5									129.718	407.999		97.3901	167.123
3.26667	4	3		3.26667	1	5									129.812	407.957		101.486	164.33
3.28333	4	3		3.28333	1	5									130.074	407.882		100.799	165.328
3.3	4	3		3.3	1	5									129.385	404.567		108.618	163.69
3.31667	4	3		3.31667	1	5									129.324	404.134		110.994	164.204
3.33333	4	3		3.33333	1	5									129.382	404.357		113.716	164.292
3.35	4	3		3.35	1	5									129.26	404.501		116.012	163.94
3.36667	4	3		3.36667	1	5									129.385	404.731		117.392	162.401
3.38333	4	3		3.38333	1	5									129.762	405.237		119.306	160.998
3.4	4	3		3.4	1	5									129.892	406.091		121.436	159.061
3.41667	4	3		3.41667	1	5									129.873	406.16		121.91	156.861
3.43333	4	3		3.43333	1	5									130.334	406.878		124.105	155.326
3.45	4	3		3.45	1	5									130.895	407.21		128.822	153.211
3.46667	4	3		3.46667	1	5									131.94	408.25		131.256	151.954
3.48333	4	3		3.48333	1	5									133.581	408.881		133.452	150.986
3.5	4	3		3.5	1	5									135.952	409.739		134.533	150.122
3.51667	4	3		3.51667	1	5									137.788	410.177		136.907	148.756
3.53333	4	3		3.53333	1	5									139.862	411.111		142.228	147.321
3.55	4	3		3.55	1	5									142.353	412.306		149.854	146.296
3.56667	4	3		3.56667	1	5									144.686	413.747		153.563	145.918
3.58333	4	3		3.58333	1	5									147.323	415.803		156.145	145.362
3.6	4	3		3.6	1	5									151.329	418.389		158.611	144.311
3.61667	4	3		3.61667	1	5									154.581	420.951		160.642	143.29
3.63333	4	3		3.63333	1	5									161.201	423.661		162.035	142.118
3.65	4	3		3.65	1	5									164.02	424.407		163.661	141.558
3.66667	4	3		3.66667	1	5									166.457	424.161		160.968	141.019
3.68333	4	3		3.68333	1	5									168.886	424.653		162.491	140.943
3.7	4	3		3.7	1	5									172.236	425.82		163.763	140.839
3.71667	4	3		3.71667	1	5									170.435	425.866		165.81	140.048
3.73333	4	3		3.73333	1	5									173.565	427.182		167.299	139.626
3.75	4	3		3.75	1	5									174.363	427.858		168.94	139.142
3.76667	4	3		3.76667	1	5									176.51	428.49		171.461	138.037
3.78333	4	3		3.78333	1	5									182.465	429.776		174.259	137.119
3.8	4	3		3.8	1	5									185.214	430.462		177.085	136.508
3.81667	4	3		3.81667	1	5									188.002	430.867		179.276	135.626
3.83333	4	3		3.83333	1	5									191.209	431.022		181.002	135.015
3.85	4	3		3.85	1	5									193.877	430.955		183.248	134.009
3.86667	4	3		3.86667	1	5									196.906	430.681		184.653	132.946
3.88333	4	3		3.88333	1	5									199.03	431.243		184.629	132.749
3.9	4	3		3.9	1	5									197.773	431.028		183.435	132.53
3.91667	4	3		3.91667	1	5									204.316	432.228		183.296	132.954
3.93333	4	3		3.93333	1	5									208.215	433.263		182.815	132.877
3.95	4	3		3.95	1	5									211.489	433.809		183.38	132.657
3.96667	4	3		3.96667	1	5									213.851	434.099		184.195	132.671
3.98333	4	3		3.98333	1	5									215.675	434.408		185.644	132.827
4	4	3		4	1	5									218.14	435.115		187.417	132.22
4.01667	4	3		4.01667	1	5									215.811	435.44		190.096	132.864
4.03333	4	3		4.03333	1	5									216.108	435.757		182.341	131.461
4.05	4	3		4.05	3	5									220.251	436.692		185.045	133.797
4.06667	4	3		4.06667	5	5									220.352	437.125		184.897	134.157
4.08333	4	3		4.08333	5	5									220.452	437.545		184.732	134.462
4.1	4	3		4.1	5	5									220.02	437.368		188.558	136.428
4.11667	4	3		4.11667	5	5									219.461	437.227		188.938	136.94
4.13333	4	3		4.13333	5	5									219.317	437.408		188.796	138.221
4.15	4	3		4.15	5	5									219.049	437.532		189.362	139.729
4.16667	4	3		4.16667	5	5									218.403	437.453		190.166	141.514
4.18333	4	3		4.18333	5	5									218.3	437.437		191.371	143.755
4.2	4	3		4.2	5	5									218.031	437.584		189.369	141.727
4.21667	4	3		4.21667	5	5									217.01	437.714		190.061	142.734
4.23333	4	3		4.23333	5	5									216.74	437.806		194.284	147.177
4.25	4	3		4.25	5	5									216.545	437.768		194.262	144.666
4.26667	4	3		4.26667	5	5									216.482	437.776		198.753	144.502
4.28333	4	3		4.28333	5	7									216.511	437.736		201.275	144.966
4.3	4	3		4.3	5	7									215.648	437.785		203.475	145.592
4.31667	4	3		4.31667	5	7									215.006	437.853		206.043	147.522
4.33333	4	3		4.33333	5	7									214.278	437.532		208.099	149.712
4.35	4	3		4.35	5	7									213.429	437.244		210.547	150.895
4.36667	4	3		4.36667	5	7									212.654	437.057		213.801	152.336
4.38333	4	3		4.38333	5	7									211.861	437.163		216.272	153.354
4.4	4	3		4.4	5	7									211.246	437.225		218.343	155.085
4.41667	4	3		4.41667	5	7									210.818	437.091		219.791	156.918
4.43333	4	3		4.43333	5	7									210.17	437.142		221.739	159.077
4.45	4	3		4.45	5	7									209.716	437.404		224.012	161.465
4.46667	4	3		4.46667	5	7									208.674	437.331		226.901	165.416
4.48333	4	3		4.48333	5	7									207.636	437.372		228.176	168.339
4.5	4	3		4.5	5	8									206.751	437.565		229.027	170.859
4.51667	4	3		4.51667	5	8									205.329	435.857		230.079	172.059
4.53333	4	3		4.53333	5	8									203.243	434.992		232.342	174.843
4.55	4	3		4.55	5	8									200.932	434.845		234.775	177.879
4.56667	4	3		4.56667	5	8									199.704	434.443		236.7	179.066
4.58333	4	3		4.58333	5	8									198.58	434.197		238.571	181.518
4.6	4	3		4.6	5	8									197.244	433.877		240.093	182.151
4.61667	4	3		4.61667	5	8									195.782	433.589		241.846	183.066
4.63333	4	3		4.63333	5	8									193.843	433.579		243.342	184.581
4.65	4	3		4.65	5	8									191.946	433.597		244.11	185.369
4.66667	4	3		4.66667	5	8									190.092	433.282		245.127	186.443
4.68333	4	3		4.68333	5	8									188.674	433.179		246.474	188.153
4.7	4	3		4.7	5	8									187.397	433.481		247.721	189.354
4.71667	4	3		4.71667	5	8									186.269	433.427		248.792	190.443
4.73333	4	3		4.73333	5	8									185.18	433.031		250.346	191.936
4.75	4	3		4.75	5	8									184.051	432.474		251.417	192.571
4.76667	4	3		4.76667	5	8									182.898	431.922		251.844	193.25
4.78333	4	3		4.78333	5	8									181.558	431.703		252.636	193.705
4.8	4	3		4.8	5	8									180.689	431.377		253.439	194.288
4.81667	4	3		4.81667	5	8									180.061	430.949		254.157	195.336
4.83333	4	3		4.83333	6	8									179.527	430.424		256.552	198.349
4.85	4	3		4.85	6	8									178.846	430.035		256.853	198.796
4.86667	4	3		4.86667	6	8									178.135	430.322		258.24	200.939
4.88333	4	3		4.88333	6	8									178.194	431.146		259.735	203.333
4.9	4	3		4.9	6	8									177.666	430.805		261.927	206.152
4.91667	4	3		4.91667	6	8									177.215	430.42		263.848	207.816
4.93333	4	3		4.93333	6	8									178.178	430.877		265.321	208.932
4.95	4	3		4.95	6	8									179.194	431.129		266.133	208.739
4.96667	4	3		4.96667	6	8									180.485	431.14		267.38	209.009
4.98333	4	3		4.98333	6	8									182.174	431.399		267.655	209.01
5	4	3		5	6	8									183.934	431.284		268.1	208.931
5.01667	4	3		5.01667	6	8									184.556	430.944		268.006	208.398
5.03333	4	3		5.03333	6	8									184.095	430.563		267.238	207.188
5.05	4	3		5.05	6	8									184.205	430.768		267.035	206.706
5.06667	4	3		5.06667	6	8									184.798	430.454		267.281	207.035
5.08333	4	3		5.08333	6	8									185.796	430.101		266.578	206.582
5.1	4	3		5.1	6	8									185.849	429.928		265.52	205.793
5.11667	4	3		5.11667	6	8									186.337	429.532		266.095	206.464
5.13333	4	3		5.13333	6	8									187.088	428.946		266.55	206.974
5.15	4	3		5.15	6	8									187.461	428.572		266.565	207.19
5.16667	4	3		5.16667	6	8									189.017	427.413		266.951	208.18
5.18333	4	3		5.18333	6	8									191.073	425.865		266.509	207.866
5.2	4	3		5.2	6	8									193.648	423.999		266.03	207.842
5.21667	4	3		5.21667	6	8									195.687	422.123		265.564	207.945
5.23333	4	3		5.23333	6	8									197.942	420.44		266.054	208.838
5.25	4	3		5.25	6	8									200.2	418.95		265.493	208.371
5.26667	4	3		5.26667	6	8									202.838	417.627		265.135	207.641
5.28333	4	3		5.28333	6	8									205.199	416.543		264.856	207.038
5.3	4	3		5.3	6	8									206.886	415.687		265.105	206.727
5.31667	4	3		5.31667	6	8									209.623	414.594		265.217	205.877
5.33333	4	3		5.33333	6	8									211.821	413.795		265.14	205.737
5.35	4	3		5.35	6	8									215.149	412.638		265.418	205.999
5.36667	4	3		5.36667	6	8									218.181	411.315		266.405	207.618
5.38333	4	3		5.38333	6	8									220.895	410.253		266.549	207.585
5.4	4	3		5.4	6	8									224.066	408.746		266.102	207.362
5.41667	4	3		5.41667	6	8									226.356	407.39		266.07	207.071
5.43333	4	3		5.43333	6	8									228.334	405.811		266.484	207.518
5.45	4	3		5.45	6	8									230.485	404.218		267.061	210.357
5.46667	4	3		5.46667	6	8									233.567	402.391		267.374	211.44
5.48333	4	3		5.48333	6	8									236.29	401.223		267.092	208.891
5.5	4	3		5.5	6	8									238.912	400.558		267.05	208.594
5.51667	4	3		5.51667	6	8									241.766	399.061		267.035	208.999
5.53333	4	3		5.53333	6	8									242.017	398.19		266.826	209.159
5.55	4	3		5.55	6	8									241.685	397.673		267.219	209.944
5.56667	4	3		5.56667	6	8									242.209	397.268		267.427	210.387
5.58333	4	3		5.58333	6	8									244.11	396.237		267.204	210.442
5.6	4	3		5.6	6	8									246.512	394.79		267.36	211.377
5.61667	4	3		5.61667	6	8									249.025	393.697		267.416	212.063
5.63333	4	3		5.63333	6	8									250.877	392.495		267.683	212.876
5.65	4	3		5.65	6	8									253.056	391.47		267.567	213.262
5.66667	4	3		5.66667	6	8									255.516	390.257		267.229	214.136
5.68333	4	3		5.68333	6	8									257.586	389.923		266.733	213.963
5.7	4	3		5.7	6	8									259.319	390.049		266.29	214.265
5.71667	4	3		5.71667	6	8									260.417	390.503		265.716	214.64
5.73333	4	3		5.73333	6	8									260.254	391.301		265.623	214.36
5.75	4	3		5.75	6	8									259.769	391.961		265.778	212.745
5.76667	4	3		5.76667	6	8									258.982	392.75		264.604	210.29
5.78333	4	3		5.78333	6	8									258.762	393.185		263.939	209.18
5.8	4	3		5.8	6	8									257.981	393.891		263.571	208.308
5.81667	4	3		5.81667	6	8									256.726	394.676		263.141	208.185
5.83333	4	3		5.83333	6	8									254.047	396.996		262.135	208.291
5.85	4	3		5.85	6	8									249.931	400.897		261.114	208.119
5.86667	4	3		5.86667	6	8									246.359	403.795		260.8	209.251
5.88333	4	3		5.88333	6	8									243.016	405.435		260.932	208.648
5.9	4	3		5.9	6	8									237.011	410.322		260.807	207.839
5.91667	5	3		5.91667	6	8									233.752	412.915		260.127	208.308
5.93333	5	3		5.93333	6	8									231.533	414.77		259.723	208.496
5.95	5	3		5.95	6	8									229.636	415.911		257.602	209.223
5.96667	5	3		5.96667	6	8									229.231	411.668		258.92	207.113
5.98333	5	3		5.98333	6	8									227.538	410.209		258.458	205.3
6	5	3		6	6	8									226.473	407.718		258.324	203.71
6.01667	5	3		6.01667	6	8									225.36	404.448		257.959	202.419
6.03333	5	3		6.03333	6	8									223.8	402.446		253.59	201.925
6.05	5	3		6.05	6	8									222.152	399.848		251.41	200.456
6.06667	5	3		6.06667	6	8									220.397	398.317		250.474	199.16
6.08333	5	3		6.08333	6	8									219.24	396.879		247.295	197.78
6.1	5	3		6.1	6	8									218.148	395.418		241.312	197.118
6.11667	5	3		6.11667	6	8									216.901	393.621		239.202	195.97
6.13333	5	3		6.13333	6	8									215.968	391.661		234.028	195.479
6.15	5	3		6.15	6	8									214.427	389.478		233.032	195.038
6.16667	5	3		6.16667	6	8									212.321	385.931		229.221	193.218
6.18333	5	3		6.18333	6	8									210.911	387.226		223.348	191.054
6.2	5	3		6.2	6	8									207.931	385.214		218.38	189.171
6.21667	5	3		6.21667	6	8									205.282	382.913		213.805	188.444
6.23333	5	3		6.23333	6	8									199.341	376.31		210.639	188.083
6.25	5	3		6.25	6	8									196.081	374.597		207.818	187.833
6.26667	5	3		6.26667	6	8									194.176	374.35		204.075	187.138
6.28333	5	3		6.28333	6	8									194.941	377.311		199.533	186.094
6.3	5	3		6.3	8	8									193.407	376.986		195.357	184.746
6.31667	5	3		6.31667	9	8									192.934	377.466		190.248	182.977
6.33333	5	3		6.33333	9	8									192.489	378.036		185.434	182.858
6.35	5	3		6.35	9	8									192.782	378.805		179.739	183.333
6.36667	5	3		6.36667	9	8									192.956	380.09		175.031	185.285
6.38333	5	3		6.38333	9	8									192.364	381.246		170.363	187.17
6.4	5	3		6.4	9	8									191.173	381.992		165.017	187.422
6.41667	5	3		6.41667	9	8									188.294	382.527		159.949	187.63
6.43333	5	3		6.43333	9	8									184.038	383.232		154.374	188.757
6.45	5	3		6.45	9	8									178.137	383.098		149.302	189.284
6.46667	5	3		6.46667	9	8									171.212	382.759		141.298	190.063
6.48333	5	3		6.48333	9	8									165.981	381.948		138.411	190.745
6.5	5	3		6.5	9	8									162.879	381.378		138.072	191.751
6.51667	5	3		6.51667	9	8									159.768	380.798		137.239	194.44
6.53333	5	3		6.53333	9	8									156.806	380.278		136.987	197.946
6.55	5	3		6.55	9	8									153.37	379.676		134.441	202.812
6.56667	5	3		6.56667	9	8									150.416	378.992		130.833	207.17
6.58333	5	3		6.58333	9	8									147.541	379.197		126.553	212.304
6.6	5	3		6.6	9	8									145.329	379.609		123.345	217.74
6.61667	5	4		6.61667	11	8									141.876	380.675		119.509	223.227
6.63333	5	4		6.63333	11	8									138.01	381.349		115.444	227.676
6.65	5	4		6.65	11	8									135.91	382.549		112.212	231.191
6.66667	5	5		6.66667	11	8									134.93	383.374		110.25	235.368
6.68333	5	5		6.68333	11	8									132.107	384.621		108.874	239.963
6.7	5	6		6.7	11	8									128.067	386.267		107.92	244.566
6.71667	5	6		6.71667	11	8									122.983	388.248		104.171	252.696
6.73333	5	6		6.73333	11	8									117.607	390.42		103.937	256.072
6.75	5	6		6.75	11	8									114.527	391.711		100.761	261.278
6.76667	5	6		6.76667	11	8									113.882	392.61		96.942	267.786
6.78333	5	6		6.78333	11	8									112.766	393.808		94.8444	273.564
6.8	5	6		6.8	11	8									111.645	394.555		91.7759	278.08
6.81667	5	6		6.81667	11	8									112.34	395.426		89.1889	281.399
6.83333	5	6		6.83333	11	8									113.541	395.689		83.8633	292.372
6.85	6	6		6.85	11	8									114.228	395.023		82.8887	295.286
6.86667	6	7		6.86667	11	8									115.062	394.449		83.1874	297.875
6.88333	6	7		6.88333	11	8									115.674	394.538		86.5886	294.956
6.9	6	7		6.9	11	8									116.587	394.939		87.7653	295.649
6.91667	6	7		6.91667	11	8									116.568	395.119		87.6478	298.471
6.93333	6	7		6.93333	11	8									116.75	396.049		86.0558	303.702
6.95	6	8		6.95	11	8									116.962	397.187		80.7657	321.94
6.96667	6	8		6.96667	11	8									116.546	398.575		79.3499	330.739
6.98333	6	8		6.98333	11	8									115.745	400.733		77.8291	337.378
7	6	9		7	11	8									114.835	403.113		78.1414	344.169
7.01667	6	10		7.01667	11	8									114.94	404.546		78.7637	356.835
7.03333	6	10		7.03333	11	8									114.968	404.516		78.4137	363.781
7.05	6	10		7.05	11	8									115.3	404.014		78.1566	371.832
7.06667	6	11		7.06667	11	8									115.081	404.483		76.8598	387.588
7.08333	6	11		7.08333	11	8									115.121	404.489		77.0283	401.384
7.1	6	11		7.1	11	8									112.566	408.087		77.7651	402.376
7.11667	6	11		7.11667	11	8									112.344	408.245		78.0045	407.762
7.13333	6	11		7.13333	11	8									112.011	408.797		77.9348	412.147
7.15	6	11		7.15	11	8									111.038	409.734		75.5507	415.977
7.16667	6	11		7.16667	11	8									109.969	410.616		74.4965	417.528
7.18333	6	11		7.18333	11	8									110.728	411.626		72.2575	421.785
7.2	6	11		7.2	11	8									111.682	412.321		72.3009	421.003
7.21667	6	11		7.21667	11	8									111.478	412.706		72.3096	420.057
7.23333	6	11		7.23333	11	8									111.298	413.062		72.0068	419.259
7.25	6	11		7.25	11	8									111.054	413.235		71.3732	418.954
7.26667	6	11		7.26667	11	8									111.11	413.244		70.7764	419.407
7.28333	6	11		7.28333	11	8									111.356	413.524		70.7553	419.682
7.3	6	11		7.3	11	8									111.937	413.33		71.088	420.17
7.31667	6	11		7.31667	11	8									112.044	413.41		70.664	420.859
7.33333	6	11		7.33333	11	8									112.917	413.96		70.8268	420.753
7.35	6	11		7.35	11	8									114.228	413.871		71.3397	420.808
7.36667	6	11		7.36667	11	8									115.83	413.05		72.0185	419.572
7.38333	6	11		7.38333	11	8									117.525	412.173		74.71	414.075
7.4	6	11		7.4	11	8									119.218	410.412		75.1257	412.359
7.41667	6	11		7.41667	11	8									120.161	408.711		74.898	411.7
7.43333	6	11		7.43333	11	8									120.708	407.7		74.762	411.817
7.45	7	11		7.45	11	8									120.989	408.147		73.1829	417.028
7.46667	7	11		7.46667	11	8									122.24	405.444		73.3438	417.856
7.48333	7	11		7.48333	11	8									123.127	407.05		74.3199	414.648
7.5	7	11		7.5	11	8									123.398	410.744		74.1065	416.462
7.51667	7	11		7.51667	11	8									123.566	411.277		72.693	422.009
7.53333	7	11		7.53333	11	8									124.622	410.876		72.5527	423.202
7.55	7	11		7.55	11	8									125.998	410.405		72.5666	424.003
7.56667	7	11		7.56667	11	8									125.57	406.257		72.296	424.934
7.58333	7	11		7.58333	11	8									125.809	405.837		71.887	425.395
7.6	7	11		7.6	11	8									125.79	405.859		71.3617	424.954
7.61667	7	11		7.61667	11	8									127.151	408.656		70.586	424.621
7.63333	7	11		7.63333	11	8									127.217	404.985		70.3044	424.347
7.65	7	11		7.65	11	8									127.518	405.008		70.0995	423.745
7.66667	7	11		7.66667	11	8									129.2	409.033		71.9386	418.056
7.68333	7	11		7.68333	11	8									129.976	409.439		71.7381	417.497
7.7	7	11		7.7	11	8									130.697	409.612		71.9965	415.297
7.71667	7	11		7.71667	11	8									130.551	407.14		72.6692	416.706
7.73333	7	11		7.73333	11	8									134.173	411.377		73.2604	410.472
7.75	7	11		7.75	11	8									135.824	412.348		73.4107	408.788
7.76667	7	11		7.76667	11	8									135.187	410.575		73.6557	404.425
7.78333	7	11		7.78333	11	8									140.229	414.237		74.369	403.648
7.8	7	11		7.8	11	8									140.229	414.237		75.5984	403.572
7.81667	7	11		7.81667	11	8									144.778	414.137		78.3478	404.589
7.83333	7	11		7.83333	11	8									145.422	413.721		79.9865	406.094
7.85	7	11		7.85	11	8									146.213	413.701		82.9109	408.601
7.86667	7	11		7.86667	11	8									146.492	413.229		86.3728	411.252
7.88333	7	11		7.88333	11	8									147.383	413.423		90.0271	414.144
7.9	7	11		7.9	11	8									148.306	413.108		93.0465	415.036
7.91667	7	11		7.91667	11	8									149.222	413.635		97.5815	417.423
7.93333	7	11		7.93333	11	8									150.668	414.56		102.037	421.416
7.95	7	11		7.95	11	10									152.703	416.345		104.165	423.482
7.96667	7	11		7.96667	11	12									155.409	417.765		105.963	425.117
7.98333	7	11		7.98333	11	12									158.803	418.579		108.603	426.073
8	7	11		8	11	12									158.804	418.587		111.244	426.516
8.01667	7	11		8.01667	11	12									163.577	419.346		114.045	427.441
8.03333	7	11		8.03333	11	13									165.916	420.365		121.643	430.568
8.05	7	11		8.05	11	14									170.274	423.204		121.311	430.777
8.06667	7	11		8.06667	11	14									175.447	425.905		125.707	432.697
8.08333	7	11		8.08333	11	14									180.055	429.23		145.622	438.048
8.1	7	11		8.1	11	14									184.607	431.548		150.657	437.768
8.11667	7	11		8.11667	11	14									187.221	431.344		158.745	439.783
8.13333	7	11		8.13333	11	14									189.63	431.055		163.91	439.993
8.15	7	11		8.15	11	14									192.622	432.624		168.567	437.314
8.16667	7	11		8.16667	11	14									195.725	434.287		177.205	437.029
8.18333	7	11		8.18333	11	14									198.192	435.329		184.581	436.285
8.2	7	11		8.2	11	14									199.956	435.674		193.522	437.05
8.21667	7	11		8.21667	11	14									199.434	435.338		205.075	438.97
8.23333	7	11		8.23333	11	14									196.686	434.918		218.554	439.055
8.25	7	11		8.25	11	14									191.169	433.536		232.499	439.17
8.26667	7	11		8.26667	11	15									184.233	431.122		245.6	440.117
8.28333	7	11		8.28333	11	15									177.362	428.674		250.398	441.184
8.3	7	11		8.3	11	15									168.855	426.972		255.293	444.824
8.31667	7	11		8.31667	11	15									161.006	426.167		254.481	445.524
8.33333	7	11		8.33333	11	15									156.799	425.98		248.536	442.815
8.35	7	11		8.35	11	15									154.443	426.121		246.389	442.827
8.36667	7	11		8.36667	11	15									153.757	426.123		245.58	443.381
8.38333	7	11		8.38333	11	15									155.361	426.193		245.22	443.473
8.4	7	11		8.4	11	15									155.361	426.193		244.459	443.541
8.41667	7	11		8.41667	11	15									158.707	425.602		244.199	442.548
8.43333	7	11		8.43333	11	15									160.758	425.467		245.212	441.527
8.45	7	11		8.45	11	15									161.476	424.498		244.613	440.989
8.46667	7	11		8.46667	11	15									161.178	422.396		253.097	439.8
8.48333	7	11		8.48333	11	15									161.831	421.015		248.884	440.404
8.5	7	11		8.5	11	15									162.739	420.099		244.371	439.438
8.51667	7	11		8.51667	11	15									164.156	419.066		244.042	439.612
8.53333	7	11		8.53333	11	15									165.948	417.733		239.665	439.39
8.55	7	11		8.55	11	15									167.963	415.932		236.555	439.298
8.56667	8	11		8.56667	11	15									169.748	413.897		231.425	440.385
8.58333	8	11		8.58333	11	15									171.517	411.623		229.796	439.398
8.6	8	11		8.6	11	15									171.519	411.617		229.568	437.392
8.61667	8	11		8.61667	11	15									173.918	406.847		227.79	437.057
8.63333	8	11		8.63333	11	15									172.951	405.861		227.985	435.851
8.65	8	11		8.65	11	15									169.655	407.845		228.282	433.996
8.66667	9	11		8.66667	11	15									172.775	403.05		229.746	431.416
8.68333	9	11		8.68333	11	15									173.134	401.919		230.321	428.497
8.7	9	11		8.7	11	15									173.228	400.454		230.473	425.892
8.71667	9	11		8.71667	11	15									174.29	397.397		230.739	423.291
8.73333	9	11		8.73333	11	15									176.249	393.285		230.893	421.336
8.75	9	11		8.75	11	15									177.454	389.293		232.564	415.935
8.76667	9	11		8.76667	11	15									175.799	390.425		233.201	410.644
8.78333	9	11		8.78333	11	15									175.799	390.425		233.736	408.443
8.8	9	11		8.8	11	15									177.183	384.55		233.754	408.503
8.81667	9	11		8.81667	11	15									178.473	381.45		235.025	405.175
8.83333	10	11		8.83333	11	15									182.355	372.546		237.242	400.059
8.85	10	11		8.85	11	15									182.261	371.164		239.554	396.799
8.86667	10	11		8.86667	11	15									183.621	368.172		239.31	393.418
8.88333	10	11		8.88333	11	15									186.321	361.665		237.488	390.277
8.9	10	11		8.9	11	15									188.18	358.132		237.279	388.146
8.91667	10	12		8.91667	11	15									189.775	355.178		236.966	387.74
8.93333	11	12		8.93333	11	15									191.951	352.123		238.529	382.567
8.95	11	12		8.95	11	15									194.304	349.317		238.986	380.613
8.96667	11	13		8.96667	11	15									196.837	346.65		239.91	376.729
8.98333	11	14		8.98333	11	15									196.837	346.65		241.497	374.31
9	11	14		9	11	15									200.997	342.358		243.756	372.609
9.01667	11	14		9.01667	11	15									202.638	337.488		246.234	369.186
9.03333	11	14		9.03333	11	15									204.199	332.375		247.479	366.47
9.05	11	15		9.05	11	15									206.8	328.331		249.16	362.827
9.06667	11	15		9.06667	11	15									211.665	319.823		251.044	360.063
9.08333	11	15		9.08333	11	15									212.177	319.429		253.75	356.085
9.1	11	15		9.1	11	15									214.982	315.476		255.815	353.56
9.11667	11	15		9.11667	11	15									219.955	307.27		259.92	346.965
9.13333	11	15		9.13333	11	15									221.867	303.413		262.687	347.99
9.15	11	15		9.15	11	15									223.873	299.068		262.89	343.718
9.16667	11	15		9.16667	11	16									225.792	294.871		264.496	341.715
9.18333	11	15		9.18333	11	16									225.804	294.86		263.588	343.723
9.2	11	15		9.2	11	16									228.886	290.277		265.402	344.882
9.21667	11	15		9.21667	11	16									233.242	280.553		268.202	342.949
9.23333	11	15		9.23333	11	16									232.829	279.032		271.208	341.032
9.25	11	15		9.25	11	16									235.185	275.333		276.921	336.259
9.26667	12	15		9.26667	11	16									237.857	270.703		279.75	334.306
9.28333	12	15		9.28333	11	16									240.448	266.872		279.652	334.539
9.3	12	15		9.3	11	16									244.262	259.548		282.491	332.44
9.31667	12	15		9.31667	11	16									245.85	254.905		286.455	329.87
9.33333	12	15		9.33333	11	16									247.42	249.672		290.303	327.268
9.35	12	15		9.35	11	16									249.324	244.699		290.543	326.59
9.36667	12	15		9.36667	11	16									250.85	240.375		292.31	325.06
9.38333	12	15		9.38333	11	16									250.866	240.364		293.966	322.981
9.4	12	15		9.4	11	16									252.093	236.271		295.87	320.885
9.41667	12	15		9.41667	11	16									254.972	227.909		298.472	318.286
9.43333	12	15		9.43333	11	16									256.069	224.291		301.338	315.784
9.45	12	15		9.45	11	16									255.556	220.745		304.096	313.177
9.46667	12	15		9.46667	11	16									253.621	218.807		306.314	312.027
9.48333	12	15		9.48333	11	16									253.149	218.534		308.34	312.041
9.5	12	15		9.5	11	16									252.737	220.643		310.764	311.664
9.51667	12	15		9.51667	11	16									253.751	220.03		313.588	310.865
9.53333	12	15		9.53333	11	16									254.736	218.246		317.196	309.681
9.55	12	15		9.55	11	16									255.717	210.894		323.999	308.521
9.56667	12	15		9.56667	11	16									256.04	206.484		327.717	307.998
9.58333	12	15		9.58333	11	16									256.037	206.471		335.864	307.018
9.6	12	15		9.6	11	16									256.347	201.451		340.411	305.486
9.61667	12	16		9.61667	11	16									256.277	190.645		342.839	304.332
9.63333	12	16		9.63333	11	16									255.96	184.819		346.487	302.674
9.65	12	17		9.65	11	16									255.997	183.142		350.611	301.898
9.66667	12	18		9.66667	11	16									255.985	179.639		355.308	302.171
9.68333	12	18		9.68333	11	16									255.058	173.618		359.351	303.516
9.7	12	18		9.7	11	16									254.506	170.113		364.054	304.755
9.71667	12	18		9.71667	11	16									254.104	170.418		368.537	304.49
9.73333	12	18		9.73333	11	16									253.282	169.893		372.524	304.95
9.75	12	18		9.75	11	16									253.014	168.099		378.623	310.258
9.76667	12	18		9.76667	11	16									251.841	164.913		388.875	314.428
9.78333	12	18		9.78333	11	16									251.84	164.926		396.859	312.49
9.8	12	18		9.8	11	16									250.092	161.531		401.996	312.136
9.81667	12	18		9.81667	11	16									244.456	152.039		405.879	314.052
9.83333	12	18		9.83333	11	16									239.074	143.041		409.943	315.983
9.85	12	18		9.85	11	16									236.158	138.17		414.312	317.643
9.86667	12	18		9.86667	11	16									234.257	133.895		418.556	319.61
9.88333	12	18		9.88333	11	16									233.8	132.7		422.961	320.823
9.9	12	18		9.9	11	16									233.51	133.062		427.327	321.514
9.91667	12	19		9.91667	11	16									233.162	132.99		438.152	323.258
9.93333	12	19		9.93333	11	16									233.304	132.733		443.313	323.759
9.95	12	20		9.95	11	16									233.378	132.509		449.453	322.891
9.96667	12	20		9.96667	11	16									233.126	132.281		455.234	322.113
9.98333	12	21		9.98333	11	16									233.126	132.281		460.925	322.403
10	12	21		10	11	16									233.27	132.469		468.801	323.377
10.0167	12	21		10.0167	11	16									232.709	131.414		474.169	321.434
10.0333	12	21		10.0333	11	16									232.715	130.804		475.411	321.854
10.05	12	21		10.05	11	16									232.518	131.018		478.19	322.159
10.0667	12	21		10.0667	11	16									232.126	131.23		481.028	321.941
10.0833	12	21		10.0833	11	16									232.134	130.984		483.793	320.56
10.1	13	21		10.1	11	16									231.815	130.35		484.195	314.622
10.1167	13	21		10.1167	11	16									231.677	129.87		485.663	311.657
10.1333	13	21		10.1333	11	16									231.743	129.77		488.862	308.201
10.15	13	21		10.15	11	16									231.637	129.561		492.34	305.167
10.1667	13	21		10.1667	11	16									231.627	129.555		495.143	302.689
10.1833	13	21		10.1833	11	16									231.679	129.025		497.96	300.583
10.2	13	21		10.2	11	16									231.516	128.422		500.748	297.844
10.2167	13	21		10.2167	11	16									231.594	127.477		503.055	294.893
10.2333	13	21		10.2333	11	16									231.263	126.718		507.405	290.699
10.25	13	21		10.25	11	16									230.574	126.566		509.5	289.072
10.2667	13	22		10.2667	11	16									229.763	127.225		511.673	286.897
10.2833	13	22		10.2833	11	16									229.482	127.138		512.727	283.677
10.3	13	22		10.3	11	16									229.886	127.382		511.417	279.972
10.3167	13	22		10.3167	11	16									230.107	127.394		510.507	275.993
10.3333	13	23		10.3333	11	16									230.357	127.839		510.833	270.927
10.35	13	23		10.35	11	16									230.73	128.867		512.005	264.604
10.3667	13	23		10.3667	11	16									230.73	128.867		517.402	278.19
10.3833	13	23		10.3833	11	16									231.652	131.841		517.064	272.112
10.4	13	23		10.4	11	16									232.991	135.901		514.414	256.251
10.4167	13	24		10.4167	11	16									235.552	141.135		516.213	252.294
10.4333	13	24		10.4333	11	16									238.886	144.853		519.208	249.701
10.45	14	24		10.45	11	16									239.287	145.793		523.023	244.491
10.4667	14	24		10.4667	11	16									238.404	145.974		525.058	238.563
10.4833	14	25		10.4833	11	16									236.434	145.398		525.064	231.975
10.5	14	25		10.5	11	16									234.32	144.493		525.576	226.162
10.5167	14	25		10.5167	11	16									231.591	144.066		526.315	222.894
10.5333	14	25		10.5333	11	16									229.179	143.517		527.628	219.826
10.55	14	25		10.55	11	16									226.079	143.25		528.987	217.263
10.5667	14	25		10.5667	11	16									226.079	143.25		530.151	214.385
10.5833	14	25		10.5833	11	16									221.934	142.383		531.529	212.212
10.6	14	25		10.6	11	16									217.026	141.771		534.974	206.578
10.6167	14	25		10.6167	11	16									205.907	141.077		535.988	206.748
10.6333	14	25		10.6333	11	16									201.341	140.543		536.768	208.004
10.65	14	25		10.65	11	16									193.135	139.816		537.462	209.192
10.6667	14	25		10.6667	11	16									189.644	139.224		537.848	209.008
10.6833	14	25		10.6833	11	16									186.251	139.126		543.015	204.477
10.7	14	25		10.7	11	16									182.712	138.942		545.38	202.311
10.7167	14	25		10.7167	11	16									182.725	138.594		548.464	199.57
10.7333	14	25		10.7333	11	16									180.563	139.824		551.956	195.568
10.75	14	25		10.75	11	16									179.476	141.161		553.466	192.821
10.7667	14	26		10.7667	11	16									179.478	141.166		552.663	191.886
10.7833	14	26		10.7833	11	16									176.872	141.775		549.654	194.418
10.8	14	27		10.8	11	16									174.251	142.531		541.892	200.404
10.8167	14	27		10.8167	11	16									165.351	145.193		540.544	201.447
10.8333	14	27		10.8333	11	16									160.508	146.908		539.715	202.363
10.85	14	27		10.85	11	16									166.269	147.461		539.039	202.776
10.8667	14	27		10.8667	11	16									161.705	149.25		538.355	202.618
10.8833	14	27		10.8833	11	16									154.31	151.956		537.703	202.67
10.9	14	27		10.9	11	16									137.567	155.113		537.481	201.442
10.9167	14	27		10.9167	11	16									131.705	155.926		537.5	199.362
10.9333	14	27		10.9333	11	16									125.848	157.6		537.844	197.828
10.95	14	27		10.95	11	16									124.156	159.046		538.57	196.297
10.9667	14	27		10.9667	11	16									124.156	159.046		538.827	194.997
10.9833	14	27		10.9833	11	16									123.636	160.004		538.992	193.228
11	15	27		11	11	16									121.811	161.268		539.161	191.466
11.0167	15	27		11.0167	11	16									118.157	163.193		539.68	190.602
11.0333	16	27		11.0333	11	16									115.971	163.864		540.654	186.924
11.05	16	27		11.05	11	16									114.378	164.447		542.867	172.573
11.0667	16	27		11.0667	11	16									114.431	164.426		543.065	170.52
11.0833	16	27		11.0833	11	16									113.946	165.027		544.653	163.91
11.1	16	27		11.1	11	16									111.634	166.44		546.609	157.915
11.1167	16	27		11.1167	11	16									108.582	168.19		542.208	176.562
11.1333	16	27		11.1333	11	16									104.919	170.785		542.944	173.762
11.15	16	27		11.15	11	16									101.397	173.613		554.294	149.032
11.1667	16	27		11.1667	11	16									101.397	173.613		555.407	149.779
11.1833	16	27		11.1833	11	16									94.568	178.334		555.698	150.587
11.2	16	27		11.2	11	16									93.0988	179.84		549.37	203.96
11.2167	16	27		11.2167	11	16									93.6486	180.96		554.428	151.73
11.2333	17	27		11.2333	11	16									93.3433	181.299		552.201	154.461
11.25	17	27		11.25	11	16									93.7814	181.256		549.149	160.372
11.2667	17	27		11.2667	11	16									94.2343	180.311		548.193	166.849
11.2833	17	27		11.2833	11	16									94.5165	178.731		549.032	166.83
11.3	17	27		11.3	11	16									94.7314	177.935		549.952	170.269
11.3167	17	27		11.3167	11	16									95.357	177.964		546.608	179.835
11.3333	17	27		11.3333	11	16									95.3715	177.682		547.701	174.836
11.35	17	27		11.35	11	16									95.1483	177.529		545.3	181.968
11.3667	17	27		11.3667	11	16									95.1483	177.529		543.412	183.245
11.3833	17	27		11.3833	11	16									95.0052	177.573		542.253	186.139
11.4	17	27		11.4	11	16									94.3101	177.733		544.971	181.246
11.4167	17	27		11.4167	11	16									93.1549	177.422		555.613	192.421
11.4333	17	27		11.4333	11	16									92.7539	176.559		540.604	186.596
11.45	17	27		11.45	11	16									92.6997	175.439		539.437	185.794
11.4667	17	27		11.4667	11	17									92.0176	174.531		537.449	184.44
11.4833	17	27		11.4833	11	17									91.4634	173.732		535.449	182.605
11.5	17	27		11.5	11	17									91.3116	173.189		531.583	176.661
11.5167	17	27		11.5167	11	17									91.5064	172.814		529.471	174.397
11.5333	17	27		11.5333	11	17									91.0403	172.543		524.209	168.718
11.55	17	27		11.55	11	17									91.0347	172.539		524.08	167.288
11.5667	17	27		11.5667	11	17									90.8396	171.798		523.17	166.2
11.5833	17	27		11.5833	11	17									91.1464	171.115		521.84	165.278
11.6	17	27		11.6	11	17									92.2201	170.373		518.396	163.084
11.6167	17	27		11.6167	11	17									98.3502	167.658		518.879	163.656
11.6333	17	27		11.6333	11	17									104.155	165.351		509.769	156.788
11.65	17	27		11.65	11	17									111.947	162.912		505.922	152.455
11.6667	17	27		11.6667	11	17									119.549	161.652		499.485	143.221
11.6833	17	27		11.6833	11	17									124.773	159.831		499.492	144.105
11.7	17	27		11.7	11	17									128.473	157.677		498.303	142.6
11.7167	17	27		11.7167	11	17									130.231	156.024		498.9	142.433
11.7333	17	27		11.7333	11	17									134.13	154.315		497.5	139.897
11.75	17	28		11.75	11	17									134.147	154.315		499.769	145.176
11.7667	17	29		11.7667	11	17									132.237	154.892		498.572	147.51
11.7833	17	29		11.7833	11	17									133.942	155.493		497.551	149.233
11.8	17	29		11.8	11	17									134.905	154.485		498.986	150.877
11.8167	17	29		11.8167	11	17									136.198	150.901		496.837	151.176
11.8333	17	30		11.8333	11	17									134.998	149.042		496.647	151.414
11.85	17	30		11.85	11	17									133.971	147.479		498.689	152.178
11.8667	17	30		11.8667	11	17									132.918	145.881		497.104	150.998
11.8833	17	31		11.8833	11	17									131.8	144.305		491.311	147.348
11.9	17	31		11.9	11	17									131.112	143.184		484.885	152.908
11.9167	17	31		11.9167	11	17									130.009	142.467		482.465	146.959
11.9333	17	32		11.9333	11	17									128.976	142.032		476.916	147.616
11.95	18	32		11.95	11	17									128.99	142.042		475.279	147.845
11.9667	18	33		11.9667	11	17									128.158	140.62		468.944	143.317
11.9833	18	33		11.9833	11	17									129.938	141.535		464.289	142.123
12	18	33		12	11	17									129.338	140.289		459.076	141.144
12.0167	18	33		12.0167	11	17									125.711	136.206		454.154	140.459
12.0333	18	33		12.0333	11	17									124.127	134.589		448.497	139.132
12.05	18	34		12.05	11	17									122.125	130.44		444.753	138.085
12.0667	18	34		12.0667	11	17									122.405	129.785		440.516	137.438
12.0833	18	34		12.0833	11	17									121.926	129.714		436.174	136.382
12.1	18	34		12.1	11	17									122.105	129.608		433.233	134.546
12.1167	18	34		12.1167	11	17									122.133	129.593		429.728	132.905
12.1333	18	34		12.1333	11	17									122.404	130.04		426.569	131.378
12.15	18	34		12.15	11	17									122.403	130.045		422.428	129.747
12.1667	18	34		12.1667	11	17									122.825	130.03		419.364	129.074
12.1833	18	34		12.1833	11	17									123.616	130.514		416.013	128.508
12.2	18	34		12.2	11	17									124.966	131.548		415.219	128.78
12.2167	18	34		12.2167	11	17									127.589	131.648		413.831	127.926
12.2333	18	34		12.2333	11	17									129.07	131.02		407.25	127.407
12.25	18	34		12.25	11	17									130.428	130.454		404.307	127.806
12.2667	18	34		12.2667	11	17									132.148	130.422		401.454	128.118
12.2833	18	34		12.2833	11	17									133.986	130.869		400.276	128.204
12.3	18	35		12.3	11	17									135.26	131.073		400.014	127.585
12.3167	18	35		12.3167	11	17									135.199	131.189		400.793	127.556
12.3333	18	35		12.3333	11	17									135.295	132.142		400.698	127.171
12.35	18	35		12.35	11	17									135.314	132.141		402.211	127.592
12.3667	18	35		12.3667	11	17									137.328	134.578		404.276	128.293
12.3833	18	35		12.3833	13	17									140.553	137.601		407.714	129.123
12.4	18	35		12.4	13	17									144.02	141.165		411.247	130.357
12.4167	18	35		12.4167	13	17									146.521	144.553		414.036	131.958
12.4333	18	35		12.4333	13	17									147.823	144.754		414.607	133.473
12.45	18	35		12.45	13	17									150.217	144.838		414.992	135.124
12.4667	18	35		12.4667	13	17									152.166	144.953		414.999	136.314
12.4833	18	35		12.4833	13	17									153.94	144.936		417.499	135.252
12.5	18	35		12.5	13	17									155.759	144.512		415.213	137.281
12.5167	18	35		12.5167	13	17									158.219	144.23		414.201	137.9
12.5333	18	35		12.5333	13	17									160.735	143.017		415.81	137.195
12.55	18	35		12.55	13	17									160.737	143.028		415.023	138.098
12.5667	18	35		12.5667	13	17									163.193	141.331		410.961	141.391
12.5833	18	35		12.5833	13	17									165.286	139.69		408.827	143.365
12.6	18	35		12.6	13	17									166.183	139.11		407.109	145.455
12.6167	18	35		12.6167	13	17									166.74	138.579		405.139	147.831
12.6333	18	35		12.6333	13	17									167.644	137.614		402.037	152.752
12.65	18	35		12.65	13	17									169.197	136.024		400.175	156.027
12.6667	18	35		12.6667	13	17									170.745	134.138		397.921	159.657
12.6833	18	35		12.6833	13	17									173.378	131.547		396.713	161.261
12.7	18	35		12.7	13	17									175.234	129.584		395.21	163.041
12.7167	19	35		12.7167	13	17									175.555	129.01		393.573	165.219
12.7333	19	35		12.7333	13	17									175.245	128.96		390.953	167.76
12.75	19	35		12.75	13	17									175.245	128.96		387.548	169.964
12.7667	19	35		12.7667	13	17									174.995	130.433		384.222	172.58
12.7833	19	35		12.7833	13	17									174.286	133.304		382.388	174.696
12.8	19	35		12.8	13	17									170.176	136.705		380.878	177.143
12.8167	19	35		12.8167	13	17									172.761	136.519		379.596	179.591
12.8333	19	35		12.8333	13	17									174.96	136.275		379.278	181.122
12.85	19	35		12.85	13	17									181.078	135.393		378.482	183.292
12.8667	19	35		12.8667	13	17									184.285	135.397		377.944	185.724
12.8833	19	35		12.8833	14	17									184.138	135.647		377.861	187.484
12.9	19	35		12.9	14	17									190.951	135.519		376.878	189.053
12.9167	19	35		12.9167	14	17									195.013	136.074		375.623	190.607
12.9333	19	36		12.9333	15	17									197.683	136.955		374.886	192.346
12.95	19	36		12.95	17	17									197.688	136.957		374.366	194.293
12.9667	19	36		12.9667	17	17									199.956	138.345		373.974	196.163
12.9833	19	36		12.9833	17	17									201.873	139.558		373.694	196.761
13	19	36		13	17	17									204.706	140.947		375.485	194.486
13.0167	19	36		13.0167	17	17									206.838	142.244		375.106	195.71
13.0333	19	37		13.0333	17	17									209.354	142.231		372.862	199.381
13.05	19	37		13.05	17	17									211.687	142.893		372.688	199.002
13.0667	19	37		13.0667	17	17									214.362	144.839		371.361	198.633
13.0833	19	37		13.0833	17	17									216.581	147.558		370.697	198.221
13.1	19	37		13.1	17	17									218.602	148.173		370.749	197.631
13.1167	19	37		13.1167	17	17									221.254	148.956		371.571	197.151
13.1333	19	37		13.1333	17	17									221.254	148.956		371.157	197.909
13.15	19	37		13.15	17	17									223.988	150.295		371.059	198.52
13.1667	19	37		13.1667	17	17									226.186	152.001		374.567	195.59
13.1833	19	37		13.1833	17	17									224.459	152.609		372.245	200.148
13.2	19	37		13.2	17	17									224.969	154.083		372.06	200.436
13.2167	19	37		13.2167	17	17									226.992	155.608		373.551	199.033
13.2333	19	37		13.2333	17	17									227.677	156.647		373.773	199.124
13.25	19	37		13.25	17	17									232.169	160.342		373.491	199.54
13.2667	19	37		13.2667	17	17									235.47	162.571		373.901	199.413
13.2833	19	37		13.2833	17	17									239.329	165.214		373.277	200.495
13.3	19	37		13.3	17	17									242.789	168.742		376.221	196.421
13.3167	19	37		13.3167	17	17									244.904	173.685		374.496	200.203
13.3333	19	37		13.3333	17	17									244.904	173.685		376.514	196.405
13.35	19	37		13.35	17	17									247.282	177.754		375.523	197.505
13.3667	19	37		13.3667	17	17									250.043	180.756		375.253	198.125
13.3833	19	37		13.3833	17	17									253.806	183.444		374.953	198.8
13.4	19	37		13.4	17	17									257.899	187.447		374.791	199.322
13.4167	19	37		13.4167	17	17									262.146	192.505		374.382	199.834
13.4333	19	37		13.4333	17	17									263.376	193.611		374.107	199.962
13.45	19	37		13.45	17	17									264.572	194.65		374.642	199.371
13.4667	19	37		13.4667	17	17									267.022	196.931		376.086	197.804
13.4833	19	37		13.4833	17	17									266.113	196.576		377.851	194.178
13.5	19	37		13.5	17	17									266.092	196.714		380.342	189.482
13.5167	19	37		13.5167	17	17									265.706	196.85		382.558	185.89
13.5333	19	37		13.5333	17	17									265.706	196.85		383.938	182.667
13.55	19	37		13.55	17	17									264.922	196.855		384.9	180.604
13.5667	19	37		13.5667	17	17									264.781	196.206		386.126	178.476
13.5833	19	37		13.5833	17	17									265.487	195.98		387.676	177.913
13.6	19	37		13.6	17	17									265.722	195.802		387.521	174.271
13.6167	19	37		13.6167	17	17									265.992	195.777		388.688	173.59
13.6333	19	37		13.6333	17	17									266.114	195.891		392.462	176.692
13.65	19	37		13.65	17	17									266.058	195.829		392.964	175.695
13.6667	19	37		13.6667	17	17									266.44	196.032		393.151	175.363
13.6833	19	37		13.6833	17	17									266.935	196.058		393.967	174.221
13.7	19	37		13.7	17	17									267.33	196.059		395.695	173.895
13.7167	19	37		13.7167	17	17									267.7	196.161		397.898	173.974
13.7333	19	37		13.7333	17	17									267.708	196.157		400.804	174.96
13.75	19	37		13.75	17	17									268.461	196.197		404.259	175.797
13.7667	19	37		13.7667	17	17									269.25	195.972		408.588	175.695
13.7833	19	37		13.7833	17	17									270.424	196.337		411.326	174.372
13.8	19	37		13.8	17	17									271.196	197.006		412.273	172.618
13.8167	19	37		13.8167	17	17									270.697	197.386		413.298	171.591
13.8333	19	37		13.8333	17	17									271.084	196.992		413.718	170.859
13.85	19	37		13.85	17	17									270.995	196.476		412.756	170.397
13.8667	19	37		13.8667	17	17									270.668	196.433		413.305	169.326
13.8833	19	37		13.8833	17	17									269.807	196.181		410.555	167.526
13.9	19	37		13.9	17	17									265.356	194.438		418.298	163.863
13.9167	19	37		13.9167	17	17									263.574	194.037		423.925	161.599
13.9333	19	37		13.9333	17	17									263.587	194.057		429.205	159.651
13.95	19	37		13.95	17	17									262.473	194.065		432.743	157.666
13.9667	19	37		13.9667	17	17									261.561	193.992		436.868	155.328
13.9833	19	37		13.9833	17	17									261.06	194.309		440.771	152.863
14	19	37		14	17	17									261.636	195.556		445.922	149.431
14.0167	19	37		14.0167	17	17									262.935	198.952		449.943	146.472
14.0333	19	37		14.0333	17	17									264.721	201.608		452.514	144.405
14.05	19	37		14.05	17	17									265.471	203.69		454.977	142.656
14.0667	19	37		14.0667	17	17									266.938	206.102		456.201	140.888
14.0833	19	37		14.0833	17	17									271.155	213.343		457.906	139.501
14.1	19	37		14.1	17	17									270.864	214.611		461.75	138.522
14.1167	19	37		14.1167	17	17									272.733	220.289		466.247	137.007
14.1333	19	37		14.1333	17	17									272.738	220.311		471.004	135.189
14.15	19	37		14.15	17	17									274.488	225.152		479.199	134.111
14.1667	19	37		14.1667	17	17									275.255	229.747		484.409	133.058
14.1833	19	37		14.1833	17	17									275.262	234.128		489.108	132.665
14.2	19	37		14.2	17	17									275.204	238.413		493.41	132.413
14.2167	19	37		14.2167	18	17									275.204	242.376		500.271	129.834
14.2333	19	38		14.2333	18	17									275.712	244.137		502.963	127.958
14.25	19	38		14.25	18	17									275.639	245.67		504.818	126.078
14.2667	19	38		14.2667	18	17									275.719	248.192		507.453	125.827
14.2833	19	38		14.2833	18	17									275.534	250.052		511.177	125.537
14.3	19	39		14.3	18	17									274.894	249.859		516.235	125.213
14.3167	19	40		14.3167	18	17									274.022	249.249		520.854	124.722
14.3333	19	40		14.3333	18	17									274.028	249.252		525.682	124.49
14.35	19	40		14.35	18	17									272.533	247.132		529.952	124.212
14.3667	19	40		14.3667	18	17									271.496	243.826		533.847	124.101
14.3833	19	40		14.3833	18	17									270.432	241.078		537.92	124.626
14.4	19	40		14.4	18	17									269.31	239.434		539.107	123.879
14.4167	19	41		14.4167	18	17									268.576	237.619		540.469	124.1
14.4333	19	41		14.4333	18	17									268.349	237.719		540.41	124.255
14.45	19	41		14.45	18	17									267.417	237.319		542.387	124.909
14.4667	19	41		14.4667	18	17									265.088	236.44		541.354	125.659
14.4833	19	41		14.4833	18	17									263.03	235.662		539.875	127.016
14.5	19	41		14.5	18	17									261.727	235.22		539.325	129.088
14.5167	19	41		14.5167	18	17									261.716	235.217		539.406	131.237
14.5333	19	41		14.5333	18	17									260.137	234.725		539.753	133.238
14.55	19	41		14.55	18	17									258.615	235.289		541.204	134.869
14.5667	19	41		14.5667	18	17									256.71	236.383		543.101	136.558
14.5833	19	41		14.5833	18	17									251.337	240.111		544.633	137.804
14.6	19	41		14.6	18	17									249.385	240.706		546.104	139.158
14.6167	19	41		14.6167	18	17									246.367	241.91		548.005	140.981
14.6333	19	41		14.6333	18	17									249.025	239.418		550.274	143.45
14.65	19	41		14.65	18	17									248.745	238.858		551.944	143.764
14.6667	19	41		14.6667	18	17									248.645	237.447		553.751	147.379
14.6833	19	41		14.6833	18	17									248.706	237.391		554.417	150.209
14.7	19	41		14.7	18	17									248.804	236.707		555.559	152.984
14.7167	19	41		14.7167	18	17									248.819	236.689		557.045	156.342
14.7333	19	41		14.7333	18	17									249.638	235.471		558.777	162.806
14.75	19	41		14.75	18	17									249.313	234.921		560.038	166.608
14.7667	19	41		14.7667	18	17									248.765	234.904		562.271	169.292
14.7833	19	41		14.7833	18	17									248.239	234.814		564.792	172.946
14.8	19	41		14.8	18	17									246.185	235.109		566.556	176.512
14.8167	19	41		14.8167	18	17									239.521	235.918		568.7	181.835
14.8333	19	41		14.8333	18	17									236.624	235.578		569.87	185.35
14.85	19	41		14.85	18	17									234.91	234.533		570.312	187.586
14.8667	19	42		14.8667	18	17									233.277	233.641		572.454	192.023
14.8833	19	42		14.8833	18	17									231.18	233.181		573.23	194.402
14.9	19	43		14.9	18	17									229.608	233.295		573.361	196.274
14.9167	19	43		14.9167	18	17									229.636	233.284		573.822	197.954
14.9333	19	43		14.9333	18	17									227.551	233.441		573.647	198.463
14.95	19	43		14.95	18	17									224.551	232.262		573.665	198.659
14.9667	19	43		14.9667	18	17									217.162	230.392		573.656	198.248
14.9833	19	43		14.9833	18	17									220.348	228.815		571.982	193.214
15	19	43		15	18	17									215.473	227.813		571.325	192.02
15.0167	19	43		15.0167	18	17									214.841	225.438		570.72	190.487
15.0333	19	43		15.0333	18	17									213.814	224.672		570.28	189.352
15.05	19	43		15.05	18	17									211.949	223.875		568.952	189.53
15.0667	19	43		15.0667	18	17									208.918	222.424		567.077	189.894
15.0833	20	43		15.0833	18	17									209.122	221.878		565.004	190.507
15.1	20	43		15.1	18	17									203.085	219.054		562.984	191.656
15.1167	20	43		15.1167	18	17									203.104	219.055		560.921	193.006
15.1333	20	43		15.1333	18	17									200.87	217.33		558.907	195.238
15.15	20	43		15.15	18	17									203.47	217.239		556.481	197.464
15.1667	20	43		15.1667	18	17									200.327	214.77		553.395	198.739
15.1833	20	43		15.1833	18	17									199.552	213.336		550.504	199.39
15.2	20	43		15.2	18	17									199.244	212.152		547.628	200.746
15.2167	20	43		15.2167	18	17									201.301	211.278		546	202.451
15.2333	20	43		15.2333	18	17									203.116	211.662		543.371	204.339
15.25	20	43		15.25	18	17									202.522	211		539.681	206.616
15.2667	20	43		15.2667	18	17									205.832	211.028		536.736	208.382
15.2833	20	43		15.2833	18	17									210.648	211.02		534.112	210.513
15.3	20	43		15.3	18	17									218.293	214.678		531.624	211.617
15.3167	20	43		15.3167	18	17									218.293	214.678		527.988	213.169
15.3333	20	43		15.3333	18	17									222.407	216.472		523.926	214.499
15.35	20	43		15.35	18	17									227.049	218.239		519.83	214.662
15.3667	20	43		15.3667	18	17									231.432	218.738		516.45	214.461
15.3833	20	43		15.3833	18	17									234.421	219.404		513.424	215.274
15.4	20	43		15.4	18	17									235.298	218.283		508.798	216.296
15.4167	20	43		15.4167	18	17									234.961	210.656		503.065	217.168
15.4333	20	43		15.4333	18	17									234.757	208.022		497.963	218.534
15.45	20	43		15.45	18	17									235.63	206.17		494.304	220.036
15.4667	20	43		15.4667	18	17									236.253	204.33		491.26	220.515
15.4833	20	43		15.4833	18	17									236.222	202.402		489.31	221.427
15.5	20	43		15.5	18	17									236.267	200.485		489.325	221.579
15.5167	20	43		15.5167	18	17									236.267	200.485		489.424	221.378
15.5333	20	43		15.5333	18	17									236.002	198.3		492.945	220.759
15.55	20	43		15.55	18	17									235.87	196.13		488.336	222.837
15.5667	20	43		15.5667	18	17									236.04	194.584		490.615	222.322
15.5833	20	43		15.5833	18	17									238.81	197.487		484.625	224.802
15.6	20	43		15.6	18	17									240.935	197.321		481.198	225.607
15.6167	20	43		15.6167	18	17									240.688	192.302		477.365	226.419
15.6333	20	43		15.6333	18	17									241.36	191.923		476.839	225.863
15.65	20	43		15.65	20	17									241.98	191.198		471.559	226.952
15.6667	20	43		15.6667	20	17									243.111	194.129		467.217	228.997
15.6833	20	43		15.6833	20	17									243.489	194.463		463.854	231.579
15.7	20	43		15.7	20	17									243.3	191.463		461.344	233.091
15.7167	20	43		15.7167	20	17									243.3	191.463		458.702	234.218
15.7333	20	43		15.7333	20	17									244.471	197.121		454.04	235.041
15.75	20	43		15.75	20	17									245.883	201.286		449.809	235.221
15.7667	20	43		15.7667	20	17									246.891	202.586		445.895	234.613
15.7833	20	43		15.7833	20	17									249.371	208.555		442.228	234.718
15.8	20	43		15.8	20	17									251.607	213.735		436.597	235.133
15.8167	20	43		15.8167	20	17									253.072	219.413		431.368	235.193
15.8333	20	43		15.8333	21	17									251.94	217.957		428.575	235.86
15.85	20	43		15.85	21	17									250.416	215.957		427.271	236.661
15.8667	20	43		15.8667	21	17									248.64	214.132		427.704	236.737
15.8833	20	43		15.8833	21	17									247.031	212.325		428.032	236.773
15.9	20	43		15.9	21	17									247.038	212.33		428.812	237.035
15.9167	20	43		15.9167	21	17									245.026	209.812		429.838	236.561
15.9333	20	43		15.9333	21	17									243.796	207.398		430.402	236.799
15.95	20	43		15.95	21	17									244.158	205.883		430.509	237.086
15.9667	20	43		15.9667	21	17									243.72	205.102		430.621	236.995
15.9833	20	43		15.9833	21	17									243.284	204.501		430.812	236.938
16	20	44		16	21	17									243.613	204.513		430.237	237.534
16.0167	20	44		16.0167	21	17									244.021	204.243		429.4	238.403
16.0333	20	44		16.0333	21	17									244.914	205.458		428.536	238.671
16.05	20	44		16.05	21	17									246.361	207.767		427.347	239.336
16.0667	21	45		16.0667	21	17									248.538	211.734		426.206	241.004
16.0833	21	45		16.0833	21	17									251.159	216.644		425.128	242.101
16.1	21	45		16.1	21	17									251.159	216.644		424.33	242.842
16.1167	21	45		16.1167	21	17									254.167	221.996		423.402	243.453
16.1333	22	46		16.1333	21	17									257.406	225.974		422.511	244.7
16.15	22	46		16.15	21	17									259.848	228.311		421.611	246.387
16.1667	22	46		16.1667	21	17									262.075	229.57		420.082	248.289
16.1833	22	46		16.1833	21	17									266.715	232.519		418.054	250.718
16.2	22	46		16.2	21	17									268.056	234.468		416.2	253.589
16.2167	22	47		16.2167	21	17									268.873	236.834		415.449	256.99
16.2333	22	47		16.2333	21	17									267.49	237.336		415.802	255.259
16.25	22	48		16.25	21	17									266.57	238.347		414.802	257.688
16.2667	22	48		16.2667	21	17									266.422	239.785		413.456	260.24
16.2833	22	48		16.2833	21	17									265.621	241.675		411.637	263.613
16.3	22	48		16.3	21	17									265.633	241.673		408.097	270.757
16.3167	22	48		16.3167	21	17									264.193	243.706		408.078	270.223
16.3333	22	48		16.3333	21	17									261.757	245.938		406.792	271.742
16.35	22	48		16.35	21	17									258.839	247.965		402.927	277.446
16.3667	22	48		16.3667	21	17									255.732	250.542		399.113	281.178
16.3833	22	48		16.3833	21	17									252.106	253.59		395.451	283.757
16.4	22	48		16.4	21	17									246.071	257.922		393.809	286.102
16.4167	22	48		16.4167	21	17									242.776	259.341		392.23	288.301
16.4333	22	48		16.4333	21	17									242.015	261.359		390.571	289.424
16.45	22	48		16.45	21	17									241.321	263.131		388.705	290.764
16.4667	22	48		16.4667	21	17									238.32	265.001		388.178	291.244
16.4833	22	48		16.4833	21	17									235.182	267.288		385.42	289.81
16.5	22	48		16.5	21	17									235.186	267.289		380.627	289.606
16.5167	22	48		16.5167	21	17									231.983	269.825		373.38	292.26
16.5333	22	48		16.5333	21	17									228.591	272.919		369.879	293.385
16.55	23	48		16.55	21	17									225.045	275.847		366.221	294.863
16.5667	23	48		16.5667	21	17									221.59	279.022		361.36	297.068
16.5833	23	48		16.5833	21	17									217.759	282.465		357.247	298.732
16.6	23	48		16.6	21	17									213.969	286.995		355.025	299.468
16.6167	23	48		16.6167	21	17									206.416	294.132		353.25	300.544
16.6333	23	48		16.6333	21	17									202.606	295.911		352.425	300.899
16.65	23	48		16.65	21	17									199.144	298.364		353.509	300.436
16.6667	23	48		16.6667	21	17									195.918	301.35		353.937	300.842
16.6833	23	48		16.6833	21	17									191.887	304.006		354.796	300.892
16.7	23	48		16.7	21	17									191.896	303.997		355.238	300.88
16.7167	23	48		16.7167	21	17									188.03	305.522		354.917	301.272
16.7333	23	48		16.7333	21	17									183.421	308.104		354.951	300.932
16.75	23	48		16.75	21	17									178.858	311.736		354.884	301.259
16.7667	23	48		16.7667	21	17									174.375	315.462		354.472	301.887
16.7833	23	48		16.7833	21	17									170.627	319.248		354.041	302.116
16.8	23	48		16.8	21	17									165.512	323.867		354.016	302.307
16.8167	23	48		16.8167	21	17									154.625	330.939		354.439	302.183
16.8333	23	48		16.8333	21	17									148.996	332.877		357.842	298.835
16.85	23	48		16.85	21	17									143.859	335.824		356.227	299.692
16.8667	23	48		16.8667	21	17									139.153	339.122		352.29	303.042
16.8833	23	48		16.8833	21	17									133.77	342.507		349.954	304.324
16.9	23	48		16.9	21	17									133.778	342.496		346.304	305.29
16.9167	23	48		16.9167	21	17									129.666	345.147		343.131	305.95
16.9333	23	48		16.9333	21	17									127.688	348.505		339.339	307.582
16.95	23	48		16.95	21	17									126.833	351.226		335.39	309.208
16.9667	23	48		16.9667	21	17									125.676	353.044		332.127	309.51
16.9833	23	48		16.9833	21	17									123.853	354.889		328.928	309.403
17	23	48		17	21	17									121.406	357.482		324.844	310.287
17.0167	23	48		17.0167	21	17									117.405	362.516		320.873	311.568
17.0333	23	48		17.0333	21	17									115.461	366.475		315.044	312.322
17.05	23	48		17.05	21	17									112.494	370.119		307.202	312.5
17.0667	23	48		17.0667	21	17									110.759	372.703		301.052	313.999
17.0833	23	48		17.0833	21	17									109.284	375.31		294.756	316.32
17.1	23	48		17.1	21	17									109.296	375.306		288.947	317.473
17.1167	23	48		17.1167	21	17									108.404	376.623		283.78	318.034
17.1333	23	48		17.1333	21	17									107.18	378.307		279.602	318.124
17.15	23	48		17.15	21	17									106.701	378.548		273.94	318.353
17.1667	23	48		17.1667	21	17									107.203	377.072		267.886	319.121
17.1833	23	48		17.1833	21	17									108.758	374.8		262.446	320.659
17.2	23	48		17.2	21	17									112.449	371.633		256.004	322.037
17.2167	23	48		17.2167	21	17									121.326	362.254		250.51	323.504
17.2333	23	48		17.2333	21	17									125.273	356.789		244.146	324.93
17.25	23	48		17.25	21	17									129.755	351.445		237.859	326.733
17.2667	23	48		17.2667	21	17									132.945	347.743		232.379	327.724
17.2833	23	48		17.2833	21	17									132.95	347.731		229.239	327.664
17.3	23	48		17.3	21	17									134.752	344.954		224.085	328.208
17.3167	23	48		17.3167	21	17									134.726	343.622		216.825	329.757
17.3333	23	48		17.3333	21	17									133.733	343.568		210.053	330.767
17.35	23	48		17.35	21	17									133.191	344.026		203.177	331.469
17.3667	23	48		17.3667	21	17									133.006	345.174		197.134	333.189
17.3833	23	48		17.3833	21	17									133.142	345.815		190.448	334.682
17.4	23	48		17.4	21	17									133.609	347.67		184.261	335.751
17.4167	23	48		17.4167	21	17									134.012	353.15		177.753	336.938
17.4333	23	48		17.4333	21	17									134.186	356.073		172.502	338.487
17.45	23	48		17.45	21	17									134.644	357.913		167.674	339.28
17.4667	23	48		17.4667	21	17									135.118	359.347		163.791	339.574
17.4833	23	48		17.4833	21	17									135.118	359.347		159.397	340.202
17.5	23	48		17.5	21	17									135.582	361.516		154.476	340.889
17.5167	23	48		17.5167	21	17									136.249	364.789		149.284	341.36
17.5333	23	48		17.5333	21	17									137.138	368.465		144.306	340.732
17.55	23	48		17.55	21	17									138.023	371.577		140.221	340.83
17.5667	23	48		17.5667	21	17									139.738	374.805		136.194	341.608
17.5833	23	48		17.5833	21	17									140.574	377.322		132.504	342.831
17.6	23	48		17.6	21	17									142.526	378.155		129.406	345.113
17.6167	23	48		17.6167	21	17									144.825	377.504		128.472	347.52
17.6333	23	48		17.6333	21	17									144.643	376.675		127.264	348.835
17.65	23	48		17.65	21	17									144.476	376.372		124.991	349.667
17.6667	23	48		17.6667	21	17									145.512	377.288		127.089	349.91
17.6833	23	48		17.6833	21	17									145.506	377.274		126.164	351.324
17.7	23	48		17.7	21	17									147.206	378.601		128.17	351.48
17.7167	23	48		17.7167	21	17									150.068	380.866		129.779	351.28
17.7333	23	48		17.7333	21	17									153.357	384.292		130.418	351.711
17.75	23	48		17.75	21	17									156.91	387.776		129.706	353.113
17.7667	23	48		17.7667	21	17									161.172	391.67		128.521	355.123
17.7833	23	48		17.7833	21	17									165.375	395.634		126.474	358.484
17.8	23	48		17.8	21	17									174.375	404.803		124.061	360.413
17.8167	23	48		17.8167	21	17									180.484	408.427		121.659	362.868
17.8333	23	48		17.8333	21	17									179.161	407.779		119.393	365.706
17.85	23	48		17.85	21	17									178.909	407.944		116.748	369.453
17.8667	23	48		17.8667	21	17									179.244	407.655		114.411	374.181
17.8833	23	48		17.8833	21	17									179.244	407.655		112.88	380.654
17.9	23	48		17.9	21	17									176.62	404.355		112.416	387.839
17.9167	23	48		17.9167	21	17									176.48	403.254		110.989	393.104
17.9333	23	48		17.9333	21	17									176.206	402.996		109.587	397.663
17.95	23	48		17.95	21	17									175.044	402.413		107.285	403.527
17.9667	23	48		17.9667	21	17									174.068	402.467		104.533	410.585
17.9833	23	48		17.9833	21	17									174.368	403.182		101.572	415.24
18	23	48		18	21	17									175.609	403.934		99.2585	418.016
18.0167	23	48		18.0167	21	17									178.809	403.582		98.0569	420.101
18.0333	23	48		18.0333	21	17									180.929	403.301		96.5443	423.271
18.05	23	48		18.05	21	17									183.903	403.606		96.3119	425.229
18.0667	23	48		18.0667	21	17									188.004	404.065		97.7607	425.746
18.0833	23	48		18.0833	21	17									187.989	404.063		99.1551	424.847
18.1	23	48		18.1	21	17									194.115	404.334		100.802	423.471
18.1167	23	48		18.1167	21	17									200.035	404.54		100.468	422.524
18.1333	23	48		18.1333	21	17									207.024	405.774		101.142	421.485
18.15	23	48		18.15	21	17									212.589	407.705		101.989	420.807
18.1667	23	48		18.1667	21	17									215.255	407.776		102.286	419.709
18.1833	23	48		18.1833	21	17									216.961	406.777		97.5842	421.098
18.2	23	48		18.2	21	17									218.447	405.929		100.471	419.216
18.2167	23	48		18.2167	21	17									221.881	406.709		99.6387	419.068
18.2333	23	48		18.2333	21	17									221.045	406.081		98.9223	418.492
18.25	23	48		18.25	21	17									220.955	405.303		98.6073	418.015
18.2667	23	48		18.2667	21	17									220.427	404.702		98.9215	417.457
18.2833	23	48		18.2833	21	17									220.438	404.698		98.2578	416.957
18.3	23	48		18.3	21	17									219.917	404.528		97.68	417.132
18.3167	23	48		18.3167	21	17									220.312	403.875		94.5318	416.014
18.3333	23	48		18.3333	21	17									221.813	402.855		91.7389	415.029
18.35	23	49		18.35	21	18									223.886	401.264		89.2946	414.087
18.3667	23	49		18.3667	21	18									227.227	399.211		84.8138	412.164
18.3833	23	49		18.3833	21	18									230.925	396.601		85.7121	417.294
18.4	23	49		18.4	21	18									234.982	393.503		84.2475	420.111
18.4167	23	49		18.4167	21	18									244.34	386.839		81.6287	418.904
18.4333	23	50		18.4333	21	18									250.031	382.638		82.7288	419.981
18.45	23	50		18.45	21	18									254.049	379.392		85.3362	424.04
18.4667	23	50		18.4667	21	18									256.317	377.313		86.0288	424.719
18.4833	23	50		18.4833	21	18									256.307	377.312		84.6731	422.258
18.5	23	50		18.5	21	18									258.17	376.508		87.0814	425.471
18.5167	23	50		18.5167	21	18									259.14	376.554		87.6035	425.653
18.5333	23	50		18.5333	21	18									258.187	376.672		87.3415	425.673
18.55	23	50		18.55	21	18									257.306	376.148		87.7567	426.698
18.5667	23	50		18.5667	21	18									255.528	375.653		87.9111	428.397
18.5833	23	50		18.5833	21	18									254.22	376.009		88.0348	428.33
18.6	23	50		18.6	21	18									256.991	374.959		87.4746	425.974
18.6167	23	50		18.6167	21	18									254.093	375.109		87.1182	423.08
18.6333	23	50		18.6333	21	18									252.141	375.256		86.1332	419.294
18.65	23	50		18.65	21	18									250.16	374.557		84.6691	414.337
18.6667	23	50		18.6667	21	18									250.172	374.554		83.3147	410.921
18.6833	23	50		18.6833	21	18									250.007	372.918		82.496	405.556
18.7	23	50		18.7	21	18									249.899	370.172		81.2963	400.905
18.7167	23	50		18.7167	21	18									249.855	367.213		80.2877	396.278
18.7333	23	50		18.7333	21	18									250.283	364.076		79.8972	389.33
18.75	23	51		18.75	21	18									251.021	360.505		79.3048	382.368
18.7667	23	51		18.7667	21	18									251.974	356.872		78.3711	376.874
18.7833	23	51		18.7833	21	18									252.835	352.751		77.3188	375.892
18.8	23	51		18.8	21	18									254.156	345.747		76.6243	374.957
18.8167	23	51		18.8167	21	18									256.677	335.56		76.5883	374.892
18.8333	23	52		18.8333	21	18									257.152	332.466		76.5626	377.319
18.85	23	53		18.85	21	18									256.606	331.805		78.0217	374.864
18.8667	23	53		18.8667	21	18									256.606	331.805		78.4924	373.656
18.8833	24	53		18.8833	21	18									255.267	333.016		79.1773	372.312
18.9	24	53		18.9	21	18									254.272	333.94		79.6961	369.189
18.9167	24	53		18.9167	21	18									254.296	332.74		80.9271	364.208
18.9333	24	53		18.9333	21	18									255.428	329.567		80.7051	359.518
18.95	24	53		18.95	21	18									255.715	325.707		81.3393	352.988
18.9667	24	53		18.9667	21	18									254.846	323.945		81.3698	345.851
18.9833	24	53		18.9833	21	18									253.541	323.2		80.6353	340.237
19	24	53		19	21	18									252.715	321.04		80.2011	336.241
19.0167	24	53		19.0167	21	18									249.416	314.76		80.325	333.749
19.0333	24	53		19.0333	21	18									247.812	310.724		80.3178	332.056
19.05	24	53		19.05	21	18									245.737	305.803		80.398	330.668
19.0667	24	53		19.0667	21	18									245.737	305.803		81.2032	330.109
19.0833	24	53		19.0833	21	18									244.068	300.036		81.4616	329.588
19.1	24	53		19.1	21	18									243.076	297.286		81.9393	328.939
19.1167	24	53		19.1167	21	19									240.307	287.071		82.8304	326.761
19.1333	24	53		19.1333	21	19									239.625	281.598		84.0455	323.01
19.15	24	53		19.15	21	20									239.927	280.041		84.2021	320.358
19.1667	24	53		19.1667	21	22									237.505	273.114		86.1516	313.41
19.1833	24	53		19.1833	21	24									236.034	271.051		88.2098	305.947
19.2	24	53		19.2	21	26									234.847	269.056		88.1431	299.943
19.2167	24	53		19.2167	21	28									232.824	260.487		87.5078	294.743
19.2333	24	53		19.2333	21	28									232.39	256.655		88.2834	290.529
19.25	24	53		19.25	21	28									232.369	253.876		89.4622	287.051
19.2667	24	53		19.2667	21	28									232.387	253.903		90.4961	282.559
19.2833	24	53		19.2833	21	28									231.823	250.625		90.8195	278.362
19.3	24	53		19.3	21	28									231.56	250.083		90.7722	275.64
19.3167	24	53		19.3167	21	28									228.352	240.546		89.6344	273.978
19.3333	24	53		19.3333	21	28									225.254	232.857		88.9744	271.342
19.35	24	53		19.35	21	28									221.977	226.087		87.9719	267.115
19.3667	24	53		19.3667	21	28									219.527	222.107		86.2737	268.981
19.3833	24	53		19.3833	21	28									219.034	221.227		85.4137	269.986
19.4	24	53		19.4	21	28									218.287	217.924		85.1828	270.139
19.4167	24	53		19.4167	21	28									216.195	207.599		85.2159	271.221
19.4333	24	53		19.4333	21	28									215.682	200.871		85.3505	272.022
19.45	24	53		19.45	21	28									214.756	195.341		85.9572	271.961
19.4667	24	53		19.4667	21	28									214.762	195.356		85.7232	273.349
19.4833	24	53		19.4833	21	28									213.006	190.646		85.4775	274.887
19.5	24	53		19.5	21	28									211.905	186.282		85.2826	276.137
19.5167	24	53		19.5167	21	28									210.794	181.569		84.5575	276.635
19.5333	24	53		19.5333	21	28									208.536	177.039		83.7626	277.261
19.55	24	53		19.55	21	28									206.633	173.039		83.0398	277.484
19.5667	24	53		19.5667	21	28									204.56	168.815		82.751	277.105
19.5833	24	53		19.5833	21	28									205.287	169.409		82.3532	277.53
19.6	24	53		19.6	21	28									203.159	162.399		82.5209	278.37
19.6167	24	53		19.6167	21	28									201.076	155.653		82.1593	282.203
19.6333	24	53		19.6333	21	28									198.122	146.876		83.9399	280.485
19.65	24	53		19.65	21	28									197.324	142.138		85.5555	277.932
19.6667	24	53		19.6667	21	28									197.315	142.129		89.697	271.523
19.6833	24	53		19.6833	21	28									197.129	140.579		90.7607	268.934
19.7	24	53		19.7	21	28									197.034	140.619		91.9511	266.256
19.7167	24	53		19.7167	21	28									197.38	140.696		92.9999	263.091
19.7333	24	53		19.7333	21	28									197.821	141.027		93.4838	261.185
19.75	24	53		19.75	21	28									198.033	141.52		93.6953	259.294
19.7667	24	53		19.7667	21	28									198.706	143.403		93.73	257.068
19.7833	24	53		19.7833	21	28									200.271	149.035		92.9335	256.908
19.8	24	53		19.8	21	28									201.53	156.707		92.8136	255.533
19.8167	24	53		19.8167	21	28									203.608	170.158		90.2344	257.174
19.8333	24	53		19.8333	21	28									206.475	179.716		90.7146	253.612
19.85	24	53		19.85	21	28									207.9	183.262		91.2279	249.8
19.8667	24	53		19.8667	21	28									207.89	183.255		92.0619	243.974
19.8833	24	53		19.8833	21	28									209.183	185.179		92.9751	237.146
19.9	24	53		19.9	21	28									209.861	187.119		93.6431	232.967
19.9167	24	53		19.9167	21	28									212.489	190.513		94.5852	228.946
19.9333	24	53		19.9333	21	28									213.864	192.287		94.0365	225.465
19.95	24	53		19.95	21	28									214.54	192.867		93.7757	220.924
19.9667	24	53		19.9667	21	28									216.27	194.112		92.2504	216.27
19.9833	24	53		19.9833	21	28									225.677	203.55		91.3875	211.713
20	24	53		20	21	28									218.705	195.961		91.1726	206.294
20.0167	24	53		20.0167	21	28									218.917	195.617		91.3277	201.037
20.0333	24	53		20.0333	21	28									218.301	195.103		92.9767	191.281
20.05	24	53		20.05	21	28									218.301	195.103		93.1385	184.12
20.0667	24	53		20.0667	21	28									217.852	194.799		92.0828	181.701
20.0833	24	53		20.0833	21	28									216.418	195.69		92.8985	177.694
20.1	24	53		20.1	21	28									213.951	196.69		94.142	170.731
20.1167	24	53		20.1167	21	28									211.686	197.487		93.6104	169.691
20.1333	24	53		20.1333	21	28									210.067	198.236		93.4382	169.312
20.15	24	53		20.15	21	28									207.712	198.994		93.051	169.816
20.1667	24	53		20.1667	21	28									203.196	199.461		92.3491	171.19
20.1833	24	53		20.1833	21	28									198.272	199.925		90.5634	173.888
20.2	24	53		20.2	21	28									192.91	200.55		88.8709	176.534
20.2167	24	53		20.2167	21	28									182.032	202.096		85.5166	182.092
20.2333	24	53		20.2333	21	28									176.496	203.924		85.7864	181.401
20.25	24	53		20.25	21	28									176.496	203.924		83.8869	182.74
20.2667	24	53		20.2667	21	28									170.97	204.899		81.4892	186.421
20.2833	24	53		20.2833	21	28									165.746	205.2		79.7996	188.272
20.3	24	53		20.3	21	28									161.741	205.716		79.6073	190.127
20.3167	24	53		20.3167	21	28									157.044	206.168		79.8713	190.351
20.3333	24	53		20.3333	21	28									152.184	206.481		79.5515	190.326
20.35	24	53		20.35	21	28									147.045	206.748		79.6326	190.344
20.3667	24	53		20.3667	21	28									141.294	206.704		79.8664	190.027
20.3833	24	53		20.3833	21	28									137.405	207.118		80.0024	189.855
20.4	24	53		20.4	21	28									131.924	208.5		80.2214	190.056
20.4167	24	53		20.4167	21	28									119.635	209.747		80.0767	190.4
20.4333	24	53		20.4333	21	28									111.995	210.093		80.0904	189.663
20.45	24	53		20.45	21	28									111.999	210.087		79.8934	188.392
20.4667	24	53		20.4667	21	28									105.037	210.344		79.9606	185.968
20.4833	24	53		20.4833	21	28									100.766	209.271		79.8141	184.282
20.5	24	53		20.5	21	28									100.714	208.182		79.6353	182.87
20.5167	24	53		20.5167	21	28									101.417	207.284		79.5064	180.561
20.5333	24	53		20.5333	21	28									97.9791	206.427		79.534	179.044
20.55	24	53		20.55	21	28									101.631	206.601		79.4126	176.95
20.5667	24	53		20.5667	21	28									102.507	206.976		79.2448	175.282
20.5833	24	53		20.5833	21	28									103.293	207.316		78.9674	172.276
20.6	24	53		20.6	21	28									102.874	207.742		78.1403	165.718
20.6167	24	53		20.6167	21	28									99.8499	209.054		78.0133	164.358
20.6333	24	53		20.6333	21	28									100.562	210.747		78.4973	163.459
20.65	24	53		20.65	21	28									100.567	210.734		78.565	163.089
20.6667	24	53		20.6667	21	28									102.197	213.119		78.663	163.035
20.6833	24	53		20.6833	21	28									102.82	214.79		78.5064	161.835
20.7	24	53		20.7	21	28									102.392	216.203		77.4758	159.58
20.7167	24	53		20.7167	21	28									102.048	218.394		77.2695	158.307
20.7333	24	53		20.7333	21	28									100.549	221.311		77.8619	157.158
20.75	24	53		20.75	21	28									98.5649	224.084		78.4288	156.23
20.7667	24	53		20.7667	21	28									95.5752	226.961		78.5657	155.226
20.7833	24	53		20.7833	21	28									92.0653	230.039		79.2999	154.726
20.8	24	53		20.8	21	28									88.4016	232.989		79.5904	154.872
20.8167	24	53		20.8167	21	28									80.5706	242.67		80.3567	154.653
20.8333	24	53		20.8333	21	28									83.7345	239.472		80.3114	153.796
20.85	24	53		20.85	21	28									83.7281	239.462		79.9484	152.554
20.8667	24	53		20.8667	21	28									84.8753	238.513		79.1856	151.781
20.8833	24	53		20.8833	21	28									85.0977	238.779		77.9135	152.01
20.9	24	53		20.9	21	28									85.5003	238.769		77.6196	152.473
20.9167	24	53		20.9167	21	28									84.753	239.5		77.4587	154.26
20.9333	24	53		20.9333	21	28									83.0044	240.818		77.4767	156.678
20.95	24	53		20.95	21	28									81.2165	242.981		77.5534	162.883
20.9667	24	53		20.9667	21	28									82.2922	244.441		77.8306	161.848
20.9833	24	53		20.9833	21	28									83.113	245.595		77.2075	165.935
21	24	53		21	21	28									82.9895	248.711		77.9026	164.469
21.0167	24	53		21.0167	21	28									82.5887	259.52		79.0871	161.621
21.0333	24	53		21.0333	21	28									82.2154	265.155		83.7878	156.229
21.05	24	53		21.05	21	28									82.2154	265.155		85.5145	153.757
21.0667	24	53		21.0667	21	28									81.7319	271.059		84.9445	152.559
21.0833	24	53		21.0833	21	28									82.12	278.159		90.427	149.89
21.1	24	53		21.1	21	28									82.3829	285.894		92.7449	147.979
21.1167	24	53		21.1167	21	28									82.1441	293.152		94.9096	145.985
21.1333	24	53		21.1333	21	28									83.9411	297.685		96.6326	145.107
21.15	24	53		21.15	21	28									85.5308	302.035		97.605	145.56
21.1667	24	53		21.1667	21	28									87.6735	304.653		98.291	144.976
21.1833	24	53		21.1833	21	28									88.5909	308.573		99.7559	143.966
21.2	24	53		21.2	21	28									89.3041	314.055		100.26	143.073
21.2167	24	53		21.2167	21	28									91.5187	326.699		100.956	141.797
21.2333	24	53		21.2333	21	28									92.5147	333.868		101.938	140.786
21.25	24	53		21.25	21	28									92.5147	333.868		103.596	139.974
21.2667	24	53		21.2667	21	28									93.4481	339.57		103.596	139.38
21.2833	24	53		21.2833	21	28									93.9637	344.029		111.647	139.525
21.3	24	53		21.3	21	28									94.0363	350.342		117.236	138.802
21.3167	24	53		21.3167	21	28									94.9434	356.82		118.61	137.779
21.3333	24	53		21.3333	21	28									96.0432	361.979		122.631	136.817
21.35	24	54		21.35	21	28									96.864	368.272		130.694	135.501
21.3667	24	54		21.3667	21	28									97.4187	374.059		135.197	134.566
21.3833	24	54		21.3833	21	28									98.7509	378.067		138.298	134.483
21.4	24	54		21.4	21	28									100.394	382.43		140.987	133.757
21.4167	24	54		21.4167	21	28									102.087	392.915		144.061	132.614
21.4333	24	54		21.4333	22	28									102.566	394.141		145.993	131.88
21.45	24	54		21.45	22	28									102.565	394.128		147.755	131.54
21.4667	24	54		21.4667	22	28									102.206	394.124		149.953	130.82
21.4833	24	54		21.4833	22	28									102.344	395.065		150.156	130.63
21.5	24	55		21.5	22	28									102.464	394.81		149.387	130.665
21.5167	24	55		21.5167	22	28									102.758	394.282		144.762	130.93
21.5333	24	55		21.5333	22	28									103.07	393.416		143.277	131.381
21.55	24	55		21.55	22	28									103.591	392.589		141.841	131.352
21.5667	24	55		21.5667	22	28									103.606	391.406		141.046	131.24
21.5833	24	55		21.5833	22	28									104.379	391.217		141.389	130.82
21.6	24	55		21.6	22	28									105.705	391.194		141.116	130.91
21.6167	24	55		21.6167	22	28									109.457	392.648		141.229	130.688
21.6333	24	55		21.6333	22	28									109.457	392.648		142.058	130.219
21.65	24	55		21.65	22	28									111.297	392.851		143.089	130.22
21.6667	24	55		21.6667	23	28									113.35	393.973		143.588	130.247
21.6833	24	56		21.6833	23	28									115.825	395.765		143.708	130.315
21.7	24	56		21.7	24	28									118.93	397.886		143.052	130.17
21.7167	24	56		21.7167	24	28									123.721	401.139		143.678	130.111
21.7333	24	57		21.7333	24	28									127.977	405.213		144.885	129.919
21.75	24	58		21.75	24	28									131.409	408.755		144.713	130.169
21.7667	24	58		21.7667	24	28									132.768	408.741		143.463	130.505
21.7833	24	59		21.7833	24	28									132.488	407.101		145.262	130.98
21.8	24	59		21.8	24	28									132.521	407.491		139.875	132.054
21.8167	24	59		21.8167	24	28									135.43	409.462		137.567	132.217
21.8333	24	59		21.8333	24	28									135.43	409.462		138.17	132.154
21.85	24	59		21.85	24	28									140.922	413.78		138.813	132.022
21.8667	24	59		21.8667	24	28									142.882	415.752		139.461	132.275
21.8833	24	59		21.8833	24	28									144.477	418.114		141.329	132.44
21.9	24	59		21.9	24	28									144.466	418.254		141.488	132.218
21.9167	24	59		21.9167	24	28									144.363	418.049		141.367	132.462
21.9333	24	59		21.9333	24	28									144.817	419.043		140.994	132.453
21.95	24	60		21.95	24	28									145.507	419.521		138.686	131.792
21.9667	24	60		21.9667	24	28									146.167	420.494		137.387	131.925
21.9833	24	60		21.9833	24	28									147.278	421.207		135.149	131.717
22	24	60		22	24	28									145.014	418.294		132.981	131.477
22.0167	24	61		22.0167	24	28									145.713	420.026		132.172	131.315
22.0333	24	61		22.0333	24	28									145.713	420.026		131.843	131.346
22.05	24	61		22.05	24	28									150.716	424.782		132.506	132.442
22.0667	24	61		22.0667	24	28									150.307	425.294		133.273	133.068
22.0833	24	61		22.0833	24	28									149.848	424.772		133.021	133.619
22.1	24	61		22.1	24	28									149.341	424.837		132.736	133.636
22.1167	24	61		22.1167	24	28									148.543	424.524		130.624	131.997
22.1333	24	61		22.1333	24	28									147.603	424.122		128.69	131.458
22.15	24	61		22.15	24	28									146.446	424.445		127.463	131.565
22.1667	24	61		22.1667	24	28									145.577	424.385		127.319	131.638
22.1833	24	61		22.1833	24	28									144.159	424.478		126.995	131.241
22.2	24	61		22.2	24	28									142.982	425.176		126.641	131.392
22.2167	24	61		22.2167	24	28									139.922	426.381		126.812	131.778
22.2333	24	61		22.2333	24	28									139.922	426.381		127.556	131.968
22.25	24	61		22.25	24	28									138.912	426.928		128.748	132.554
22.2667	25	61		22.2667	24	28									137.974	427.536		129.233	132.856
22.2833	25	61		22.2833	24	28									136.726	428.245		129.947	133.119
22.3	25	61		22.3	24	28									135.618	429.392		129.818	132.457
22.3167	25	61		22.3167	24	28									134.16	431.125		129.864	133.137
22.3333	25	62		22.3333	24	28									133.057	432.161		130.289	133.17
22.35	25	62		22.35	24	28									132.15	433.612		130.48	133.131
22.3667	25	62		22.3667	24	28									131.177	434.874		130.572	133.365
22.3833	25	62		22.3833	24	28									130.543	436.603		130.958	133.262
22.4	25	63		22.4	24	28									129.927	437.791		131.536	133.731
22.4167	25	64		22.4167	24	28									129.978	440.284		131.371	133.534
22.4333	25	65		22.4333	24	28									129.978	440.284		131.687	133.68
22.45	25	65		22.45	24	28									130.075	441.07		132.416	134.149
22.4667	25	65		22.4667	24	28									129.751	441.629		131.479	133.561
22.4833	25	65		22.4833	24	28									129.283	442.307		130.353	133.127
22.5	25	65		22.5	24	28									128.505	442.293		129.499	132.549
22.5167	25	65		22.5167	24	28									127.743	442.152		129.028	132.411
22.5333	25	65		22.5333	24	28									127.735	442.074		128.55	131.747
22.55	25	65		22.55	24	28									127.62	441.589		128.4	132.114
22.5667	25	65		22.5667	24	28									127.847	441.462		128.717	132.169
22.5833	25	65		22.5833	24	28									128.25	441.392		129.462	132.599
22.6	25	65		22.6	24	28									128.779	441.069		129.88	133.378
22.6167	25	65		22.6167	24	28									128.591	439.835		130.302	133.654
22.6333	25	65		22.6333	24	28									128.591	439.835		130.222	133.508
22.65	25	65		22.65	24	28									128.97	438.68		129.788	133.041
22.6667	25	65		22.6667	24	28									128.917	437.543		130.018	133.005
22.6833	25	65		22.6833	24	28									128.41	433.607		129.72	132.994
22.7	25	65		22.7	24	28									128.659	433.083		129.63	132.93
22.7167	25	65		22.7167	24	28									128.99	432.137		129.881	132.879
22.7333	25	65		22.7333	24	28									129.227	430.399		129.966	133.306
22.75	25	65		22.75	24	28									131.368	432.034		130.467	133.711
22.7667	25	65		22.7667	24	28									132.313	430.986		130.675	133.995
22.7833	26	65		22.7833	24	28									133.261	428.967		130.676	134.144
22.8	26	65		22.8	24	28									134.065	427.534		130.736	133.892
22.8167	26	65		22.8167	24	28									131.561	421.224		131.673	134.809
22.8333	26	65		22.8333	24	28									131.561	421.224		134.068	136.798
22.85	26	65		22.85	24	28									131.478	417.75		134.093	137.245
22.8667	26	65		22.8667	24	28									133.179	415.433		134.157	137.566
22.8833	26	65		22.8833	24	28									134.753	414.156		134.787	138.428
22.9	26	65		22.9	24	28									135.93	414.143		135.54	138.654
22.9167	26	65		22.9167	24	28									137.061	414.73		133.873	136.502
22.9333	26	65		22.9333	24	28									139.52	415.838		135.62	138.324
22.95	26	65		22.95	24	28									143.244	417.455		135.8	138.037
22.9667	26	65		22.9667	24	28									147.976	419.163		135.571	138.167
22.9833	26	65		22.9833	24	28									152.409	420.216		135.756	138.036
23	26	65		23	24	28									157.312	421.574		136.028	138.562
23.0167	26	65		23.0167	24	28									162.169	423.299		136.762	139.714
23.0333	26	65		23.0333	24	28									167.344	425.506		137.855	141.252
23.05	26	65		23.05	24	28									175.855	427.541		138.431	143.047
23.0667	27	65		23.0667	24	28									180.631	428.627		138.922	143.897
23.0833	27	65		23.0833	24	28									184.918	428.376		139.742	144.043
23.1	27	65		23.1	24	28									189.893	428.193		138.639	141.765
23.1167	27	65		23.1167	24	28									189.724	426.948		140.898	144.834
23.1333	27	65		23.1333	24	28									193.256	427.797		141.157	145.061
23.15	27	65		23.15	24	28									197.279	428.043		141.359	145.197
23.1667	27	65		23.1667	24	28									202.57	428.496		141.937	144.829
23.1833	27	65		23.1833	24	28									207.793	429.642		140.911	141.598
23.2	27	65		23.2	24	28									217.069	431.556		141.752	145.002
23.2167	27	65		23.2167	24	29									224.013	432.327		139.18	142.035
23.2333	27	65		23.2333	24	29									230.333	433.517		138.889	141.836
23.25	27	65		23.25	24	29									237.667	435.1		138.683	141.247
23.2667	27	65		23.2667	24	29									243.619	435.054		138.306	140.48
23.2833	27	65		23.2833	24	29									247.168	434.504		138.331	140.47
23.3	27	65		23.3	24	29									245.683	432.964		138.953	141.096
23.3167	27	65		23.3167	24	29									253.083	434.563		139.346	142.798
23.3333	27	65		23.3333	24	29									257.644	435.854		139.855	144.866
23.35	27	65		23.35	24	29									259.431	436.097		140.726	147.707
23.3667	27	65		23.3667	24	29									259.843	435.877		141.978	151.178
23.3833	27	65		23.3833	24	29									261.036	436.438		142.927	151.767
23.4	27	65		23.4	24	29									261.93	436.552		144.083	152.885
23.4167	27	65		23.4167	24	29									261.762	436.717		144.36	153.79
23.4333	27	65		23.4333	24	29									261.34	436.938		145.1	154.66
23.45	27	65		23.45	24	29									261.081	437.226		145.263	155.168
23.4667	28	65		23.4667	24	29									260.653	437.272		145.708	155.944
23.4833	28	65		23.4833	24	29									259.41	437.029		146.032	156.747
23.5	28	65		23.5	24	29									257.089	436.366		146.794	158.177
23.5167	28	65		23.5167	24	29									250.859	435.074		148.307	160.041
23.5333	28	65		23.5333	24	29									249.628	434.872		149.835	162.392
23.55	28	65		23.55	24	29									249.068	434.15		150.901	164.214
23.5667	28	65		23.5667	24	29									251.086	432.92		151.639	165.256
23.5833	28	65		23.5833	24	29									252.277	431.541		151.749	167.335
23.6	28	65		23.6	24	29									253.334	429.365		152.191	168.299
23.6167	28	65		23.6167	24	29									256.158	427.699		152.458	168.912
23.6333	28	65		23.6333	24	29									259.818	426.393		153.592	170.754
23.65	28	65		23.65	24	29									262.925	425.58		155.341	171.4
23.6667	28	65		23.6667	24	29									263.3	425.77		155.567	171.583
23.6833	28	65		23.6833	24	29									262.873	425.413		155.523	171.801
23.7	28	66		23.7	24	29									262.265	424.546		155.293	172.144
23.7167	28	66		23.7167	24	29									262.552	422.714		155.223	171.732
23.7333	28	66		23.7333	24	29									263.258	420.696		155.505	172.471
23.75	28	66		23.75	24	29									264.255	419.413		155.518	173.313
23.7667	28	66		23.7667	24	29									265.385	418.027		155.319	174.095
23.7833	28	66		23.7833	24	29									265.375	417.059		155.05	174.117
23.8	28	67		23.8	24	29									264.102	416.696		154.951	174.306
23.8167	28	67		23.8167	24	29									263.622	415.69		154.72	173.877
23.8333	28	67		23.8333	24	29									263.002	413.992		154.335	173.118
23.85	28	67		23.85	24	29									260.747	413.77		154.017	172.84
23.8667	28	67		23.8667	24	29									263.49	407.565		154.232	172.79
23.8833	28	67		23.8833	24	29									265.172	403.624		154.582	173.059
23.9	28	67		23.9	24	29									267.977	399.354		154.738	173.173
23.9167	28	67		23.9167	24	29									271.448	395.243		154.457	172.309
23.9333	28	67		23.9333	24	29									274.95	390.47		153.937	171.256
23.95	28	67		23.95	24	29									278.072	384.892		153.6	169.32
23.9667	29	67		23.9667	24	29									280.027	379.428		153.504	166.566
23.9833	29	67		23.9833	24	29									281.958	374.528		153.011	165.288
24	29	67		24	24	29									283.01	371.682		153.194	163.75
24.0167	29	67		24.0167	24	29									282.298	368.88		153.258	162.835
24.0333	29	67		24.0333	24	29									282.075	367.254		152.923	162.184
24.05	29	67		24.05	24	29									283.583	365.831		152.212	161.08
24.0667	29	67		24.0667	24	29									284.864	365.041		151.373	159.895
24.0833	29	67		24.0833	24	29									285.782	362.733		150.361	159.033
24.1	29	67		24.1	24	29									287.238	359.344		149.456	159.278
24.1167	30	67		24.1167	24	29									287.949	356.486		146.731	162.207
24.1333	30	67		24.1333	24	29									286.834	356.648		145.337	163.324
24.15	30	67		24.15	24	29									286.981	353.165		143.842	164.481
24.1667	30	67		24.1667	24	29									287.374	349.543		143.084	165.219
24.1833	30	67		24.1833	24	29									288.041	344.682		141.33	167.204
24.2	30	67		24.2	24	29									288.122	340.75		138.825	170.243
24.2167	30	67		24.2167	24	29									288.515	336.945		139.742	170.058
24.2333	30	67		24.2333	24	29									289.036	332.079		133.584	174.624
24.25	30	67		24.25	24	29									288.757	326.645		130.679	176.443
24.2667	30	67		24.2667	24	29									288.596	320.872		127.807	179.613
24.2833	30	67		24.2833	24	29									288.086	314.664		125.057	182.648
24.3	30	67		24.3	24	29									286.359	308.715		125.567	182.17
24.3167	30	67		24.3167	24	29									284.672	302.397		120.982	184.999
24.3333	30	67		24.3333	24	29									284.128	296.952		120.082	185.115
24.35	30	67		24.35	24	29									283.858	290.893		119.274	184.516
24.3667	30	68		24.3667	24	29									283.234	283.79		118.725	183.714
24.3833	30	68		24.3833	24	29									282.775	275.11		118.818	182.374
24.4	30	68		24.4	24	29									282.847	271.147		117.549	181.768
24.4167	30	68		24.4167	24	29									282.467	266.218		115.001	182.193
24.4333	30	69		24.4333	24	29									281.949	261.08		112.215	182.758
24.45	30	69		24.45	24	29									282.095	256.058		109.424	182.963
24.4667	30	69		24.4667	24	29									281.673	253.558		106.914	183.248
24.4833	30	69		24.4833	24	29									280.971	254.575		107.707	182.388
24.5	30	70		24.5	24	29									280.897	256.637		103.284	184.234
24.5167	30	71		24.5167	24	29									280.981	258.781		102.256	185.091
24.5333	30	71		24.5333	24	29									281.251	261.96		101.855	185.398
24.55	30	71		24.55	24	29									281.425	266.982		101.206	185.104
24.5667	30	72		24.5667	24	29									280.567	272.207		100.664	185.148
24.5833	30	72		24.5833	24	29									279.822	278.274		99.7332	185.761
24.6	30	72		24.6	24	29									279.86	284.116		99.8438	185.636
24.6167	30	72		24.6167	24	29									280.457	289.111		101.123	184.529
24.6333	30	72		24.6333	24	29									281.584	292.871		101.515	182.51
24.65	30	72		24.65	24	29									283.347	299.148		101.911	180.334
24.6667	30	72		24.6667	24	29									284.811	301.432		103.027	178.486
24.6833	30	73		24.6833	24	29									285.548	303.421		106.534	176.706
24.7	31	73		24.7	24	29									284.687	306.45		106.635	175.132
24.7167	31	74		24.7167	24	29									285.171	306.759		105.377	173.95
24.7333	32	74		24.7333	24	29									285.656	303.168		103.271	171.851
24.75	32	74		24.75	24	29									286.071	306.113		102.133	171.651
24.7667	32	74		24.7667	24	29									286.449	305.897		98.8285	169.041
24.7833	32	74		24.7833	24	29									286.741	306.683		97.3352	166.378
24.8	32	74		24.8	24	29									285.227	307.293		97.6529	164.505
24.8167	32	74		24.8167	24	29									283.195	307.094		92.4068	159.765
24.8333	32	74		24.8333	24	29									280.974	306.1		91.814	158.886
24.85	32	74		24.85	24	29									277.952	304.869		90.9102	157.073
24.8667	32	74		24.8667	24	29									274.046	302.241		88.8324	154.55
24.8833	32	74		24.8833	24	29									270.491	299.79		91.1315	154.85
24.9	32	74		24.9	24	29									266.566	297.257		95.1501	156.605
24.9167	32	74		24.9167	24	29									263.128	294.859		97.9909	156.423
24.9333	32	74		24.9333	24	29									259.426	292.681		99.2184	155.78
24.95	32	74		24.95	24	29									255.277	290.665		101.457	156.859
24.9667	32	74		24.9667	24	29									249.406	288.009		101.524	157.101
24.9833	32	74		24.9833	24	29									245.142	285.658		100.87	156.635
25	32	74		25	24	29									240.91	282.797		101.664	156.041
25.0167	32	74		25.0167	24	29									236.052	280.477		106.385	154.657
25.0333	32	74		25.0333	24	29									232.164	279.17		104.442	153.511
25.05	32	74		25.05	24	29									228.251	278.277		110.321	155.758
25.0667	32	75		25.0667	24	29									223.667	277.276		110.29	156.154
25.0833	32	75		25.0833	24	29									218.766	276.149		110.308	156.092
25.1	32	75		25.1	24	29									211.587	273.657		110.13	156.382
25.1167	32	75		25.1167	24	29									204.297	271.687		110.091	156.356
25.1333	32	75		25.1333	24	29									197.513	269.643		110.501	156.245
25.15	32	75		25.15	24	29									189.754	266.838		110.47	155.85
25.1667	32	75		25.1667	24	29									183.573	265.062		110.891	155.826
25.1833	32	75		25.1833	24	29									179.54	262.603		111.707	155.586
25.2	32	75		25.2	24	29									173.16	259.088		112.3	155.572
25.2167	32	75		25.2167	24	29									168.263	257.046		112.45	156
25.2333	32	75		25.2333	24	29									163.787	254.456		112.669	156.085
25.25	32	75		25.25	24	29									158.412	250.906		113.372	155.955
25.2667	32	75		25.2667	24	29									152.61	248.31		112.75	156.204
25.2833	32	75		25.2833	24	29									146.849	245.993		112.685	156.058
25.3	32	75		25.3	24	29									140.508	243.649		113.277	155.756
25.3167	32	75		25.3167	24	29									134.219	239.927		113.076	156.078
25.3333	32	75		25.3333	24	29									127.456	236.514		112.645	156.447
25.35	32	75		25.35	24	29									121.202	233.712		112.866	156.966
25.3667	32	75		25.3667	24	29									116.124	230.125		112.638	157.123
25.3833	32	75		25.3833	24	29									111.26	227.1		112.468	156.844
25.4	32	76		25.4	24	29									107.573	225.576		112.224	156.969
25.4167	32	76		25.4167	24	29									103.445	223.571		112.303	156.858
25.4333	32	76		25.4333	24	29									100.549	222.005		112.413	156.657
25.45	32	77		25.45	24	29									99.7755	221.628		112.318	156.509
25.4667	32	77		25.4667	24	29									100.457	222.794		112.012	156.539
25.4833	32	77		25.4833	24	29									100.237	223.574		112.739	156.513
25.5	32	77		25.5	24	29									100.108	224.126		113.64	156.334
25.5167	32	77		25.5167	24	29									96.9408	223.251		113.279	156.529
25.5333	32	77		25.5333	24	29									97.4977	223.263		112.848	156.63
25.55	32	77		25.55	24	29									97.3077	223.181		113.029	156.427
25.5667	32	78		25.5667	24	29									97.3087	223.368		114.03	155.934
25.5833	32	78		25.5833	24	29									97.6213	223.708		114.296	155.78
25.6	32	78		25.6	24	29									99.2899	224.562		113.666	155.975
25.6167	32	78		25.6167	24	29									101.474	225.366		113.325	156.259
25.6333	32	78		25.6333	24	29									104.725	226.412		113.674	156.011
25.65	33	78		25.65	24	29									108.631	228.156		114.444	155.585
25.6667	33	78		25.6667	24	29									113.236	230.603		114.666	155.831
25.6833	33	78		25.6833	24	29									116.667	231.309		114.279	156.218
25.7	33	79		25.7	24	29									119.114	230.218		113.636	156.492
25.7167	33	80		25.7167	24	29									120.35	228.271		113.395	156.51
25.7333	33	80		25.7333	24	29									120.815	226.188		114.428	155.895
25.75	33	80		25.75	24	29									121.082	223.825		114.734	155.672
25.7667	33	80		25.7667	24	29									120.594	221.333		114.185	156.155
25.7833	33	80		25.7833	24	29									119.484	218.095		113.798	156.45
25.8	33	80		25.8	24	29									118.075	214.672		113.773	156.732
25.8167	33	80		25.8167	24	29									116.045	210.822		113.597	156.295
25.8333	33	80		25.8333	24	29									113.83	206.339		114.292	155.972
25.85	33	80		25.85	24	29									113.067	204.852		114.919	155.858
25.8667	33	80		25.8667	24	29									110.04	195.901		114.428	156.12
25.8833	33	80		25.8833	24	29									108.409	194.193		113.826	156.319
25.9	33	80		25.9	24	29									105.383	186.016		113.778	155.765
25.9167	33	80		25.9167	24	29									103.93	185.566		114.497	154.87
25.9333	33	80		25.9333	24	29									102.361	182.291		115.518	154.855
25.95	33	80		25.95	24	29									100.713	174.969		114.739	155.761
25.9667	33	80		25.9667	24	29									99.3911	169.298		114.208	156.207
25.9833	34	80		25.9833	24	29									99.0077	167.151		113.932	156.081
26	34	80		26	24	29									98.5428	158.654		113.773	155.832
26.0167	34	80		26.0167	24	29									98.4022	156.445		110.858	155.881
26.0333	34	80		26.0333	24	29									97.6903	149.67		113.525	155.874
26.05	34	80		26.05	24	29									98.2135	141.77		113.835	155.578
26.0667	34	80		26.0667	24	29									99.0259	140.891		114.462	155.596
26.0833	34	80		26.0833	24	29									99.5636	140.835		115.503	155.46
26.1	34	80		26.1	24	29									100.496	142.616		115.426	155.331
26.1167	34	80		26.1167	24	29									100.667	142.39		114.721	155.676
26.1333	34	80		26.1333	24	29									100.168	141.128		114.174	156.038
26.15	34	80		26.15	24	29									99.8124	139.475		114.281	155.997
26.1667	34	80		26.1667	24	29									99.1659	138.458		114.239	155.874
26.1833	34	80		26.1833	24	29									98.3931	136.784		113.85	155.743
26.2	34	80		26.2	24	29									97.4634	135.918		113.778	155.656
26.2167	34	80		26.2167	24	29									96.5502	136.385		110.636	155.591
26.2333	35	80		26.2333	24	29									96.2769	136.463		111.407	155.564
26.25	35	80		26.25	24	29									96.1635	138.289		114.906	155.732
26.2667	35	80		26.2667	24	29									95.8802	141.055		114.002	156.247
26.2833	35	80		26.2833	24	29									95.8678	144.142		113.613	156.946
26.3	35	80		26.3	24	29									95.8724	147.497		114.025	156.68
26.3167	35	80		26.3167	24	29									95.6438	149.416		113.83	156.4
26.3333	35	80		26.3333	24	29									96.313	153.005		113.714	156.514
26.35	35	80		26.35	24	29									94.8792	151.498		113.334	156.365
26.3667	35	80		26.3667	24	29									93.2002	149.374		113.34	156.165
26.3833	35	80		26.3833	24	29									92.21	148.12		114.247	156.146
26.4	35	80		26.4	24	29									88.4016	144.069		114.907	155.371
26.4167	35	80		26.4167	24	29									87.5697	144.196		115.192	155.202
26.4333	35	80		26.4333	24	29									88.0579	146.107		114.684	155.756
26.45	35	80		26.45	24	29									84.767	142.937		114.077	156.097
26.4667	35	80		26.4667	24	29									82.9715	141.918		113.536	156.252
26.4833	36	80		26.4833	24	29									83.3259	142.638		114.01	155.965
26.5	36	80		26.5	24	29									80.3517	137.857		113.682	155.584
26.5167	36	80		26.5167	24	29									78.3735	135.291		113.386	156.319
26.5333	36	80		26.5333	24	29									76.9383	133.603		113.455	156.358
26.55	36	80		26.55	24	29									76.3532	134.352		113.523	156.109
26.5667	36	80		26.5667	24	29									75.9925	134.73		114.925	155.834
26.5833	36	80		26.5833	24	29									76.4267	134.974		115.509	155.122
26.6	36	80		26.6	24	29									76.2042	134.744		115.666	155.15
26.6167	36	80		26.6167	24	29									75.6444	134.09		115.267	155.547
26.6333	36	80		26.6333	24	29									75.8169	134.38		114.41	155.873
26.65	36	80		26.65	24	29									75.4816	134.21		113.617	156.595
26.6667	36	80		26.6667	24	29									75.247	133.948		112.935	156.482
26.6833	36	80		26.6833	24	29									75.5606	134.178		112.587	156.201
26.7	36	80		26.7	24	29									75.9602	134.542		111.931	156.401
26.7167	36	80		26.7167	24	29									76.564	134.839		111.4	156.483
26.7333	36	80		26.7333	24	29									76.9921	135.16		110.666	156.445
26.75	37	80		26.75	24	29									76.4824	134.879		107.195	157.058
26.7667	37	80		26.7667	24	29									75.8642	135.323		105.818	157.041
26.7833	37	80		26.7833	24	29									75.1673	136.379		105.062	157.08
26.8	37	80		26.8	24	29									74.6284	136.731		105.004	157.009
26.8167	38	80		26.8167	24	29									75.7184	136.981		108.222	156.077
26.8333	38	80		26.8333	24	29									77.8019	137.667		108.55	155.626
26.85	38	80		26.85	26	29									79.4638	139.163		108.952	155.531
26.8667	38	80		26.8667	28	29									81.1615	141.476		108.741	155.521
26.8833	38	80		26.8833	29	29									82.8578	143.587		108.64	155.334
26.9	38	80		26.9	29	29									83.9034	143.439		108.693	155.536
26.9167	38	80		26.9167	29	29									88.7573	145.611		107.785	156.211
26.9333	38	80		26.9333	29	29									90.9908	147.384		106.777	156.706
26.95	38	80		26.95	29	29									92.9069	149.489		105.543	158.129
26.9667	39	80		26.9667	29	29									96.6304	152.844		103.636	160.095
26.9833	39	80		26.9833	29	29									101.502	158.285		100.814	162.501
27	39	80		27	29	29									105.95	162.141		97.6316	164.462
27.0167	39	80		27.0167	29	29									108.406	163.909		94.8253	166.905
27.0333	39	80		27.0333	29	29									109.74	164.882		93.4621	167.799
27.05	39	80		27.05	29	29									111.136	166.257		91.6875	168.705
27.0667	39	80		27.0667	29	29									112.363	166.989		90.3776	168.835
27.0833	39	80		27.0833	29	29									112.228	166.178		90.0603	168.554
27.1	39	80		27.1	29	29									112.428	165.889		90.1407	168.379
27.1167	39	80		27.1167	29	29									111.912	165.619		90.3557	168.271
27.1333	39	80		27.1333	29	29									111.26	165.077		90.5515	168.135
27.15	40	80		27.15	29	29									111.133	165.227		90.1464	168.187
27.1667	40	80		27.1667	29	29									110.402	166.003		90.2836	168.482
27.1833	40	80		27.1833	29	29									108.512	166.928		90.2863	170.432
27.2	40	80		27.2	29	29									106.094	168.099		90.6234	171.833
27.2167	40	80		27.2167	29	29									102.506	169.198		90.4416	172.914
27.2333	40	80		27.2333	29	29									99.8463	169.972		90.3113	174.202
27.25	40	80		27.25	29	29									96.4701	170.937		90.9064	179.119
27.2667	40	80		27.2667	29	29									94.8558	171.851		90.6632	181.397
27.2833	40	80		27.2833	29	29									94.7743	171.88		90.4138	181.902
27.3	40	80		27.3	29	29									92.9921	172.953		90.537	182.726
27.3167	40	80		27.3167	29	29									90.895	174.866		90.3994	182.641
27.3333	40	80		27.3333	29	29									90.6508	177.567		89.8498	181.768
27.35	40	80		27.35	29	29									89.9714	180.528		89.3616	180.718
27.3667	40	80		27.3667	29	29									87.1172	184.642		87.7121	176.989
27.3833	40	80		27.3833	29	29									83.8287	188.049		87.7091	177.22
27.4	40	80		27.4	29	29									79.5542	193.396		87.3876	177.235
27.4167	40	80		27.4167	29	29									75.5903	197.753		87.0943	176.867
27.4333	40	80		27.4333	29	29									71.3636	204.725		86.9005	176.575
27.45	40	80		27.45	29	29									71.4475	205.146		88.4514	178.883
27.4667	40	80		27.4667	29	29									72.9156	202.239		87.7685	178.289
27.4833	40	80		27.4833	29	29									73.4465	201.99		85.5072	175.696
27.5	40	80		27.5	29	29									73.8502	202.846		87.5803	178.824
27.5167	40	80		27.5167	29	29									74.1879	204.301		88.3262	180.099
27.5333	40	80		27.5333	29	29									74.3295	206.192		88.5405	180.689
27.55	40	80		27.55	29	29									74.5784	208.823		88.22	180.351
27.5667	40	80		27.5667	29	29									77.4231	209.638		87.2435	180.107
27.5833	40	80		27.5833	29	29									79.9727	210.673		86.4787	179.915
				27.6	29	29									82.5879	214.052		86.553	178.512
				27.6167	29	29									86.1839	219.885		84.4657	176.324
				27.6333	29	29									88.8027	226.363		80.2942	174.189
				27.65	29	29									92.1232	234.784		80.0858	173.461
				27.6667	29	29									95.523	243.963		80.3895	172.85
				27.6833	29	29									98.1382	253.121		80.5819	172.765
				27.7	29	29									99.8982	259.339		80.8123	172.563
				27.7167	29	29									101.745	264.001		80.5226	171.695
				27.7333	29	29									103.822	268.099		80.6577	171.085
				27.75	29	29									106.512	272.129		81.148	170.798
				27.7667	29	29									109.475	277.389		81.441	170.331
				27.7833	29	29									111.499	284.47		82.2171	169.958
				27.8	29	29									113.263	291.829		82.5703	169.562
				27.8167	29	29									114.881	298.995		83.4938	169.177
				27.8333	29	29									116.001	307.672		83.8423	168.866
				27.85	29	29									117.273	317.141		84.4539	168.587
				27.8667	29	29									119.052	324.664		85.28	168.636
				27.8833	29	29									120.766	330.827		86.4011	168.355
				27.9	29	29									122.04	337.431		87.6432	167.867
				27.9167	29	29									123.611	343.448		88.377	166.831
				27.9333	29	29									125.924	348.257		89.0192	166.008
				27.95	29	29									126.797	352.685		88.7616	164.866
				27.9667	29	29									127.152	357.204		88.6572	164.734
				27.9833	29	29									126.955	361.338		88.246	163.956
				28	29	29									125.539	365.19		87.6042	163.431
				28.0167	29	29									124.698	370.024		85.9906	162.831
				28.0333	29	29									124.777	374.187		84.5788	162.759
				28.05	29	29									124.767	378.809		82.9677	162.759
				28.0667	29	29									124.988	381.587		81.7684	162.635
				28.0833	29	29									125.487	384.009		79.8762	163.466
				28.1	29	29									125.624	385.377		78.5426	163.876
				28.1167	29	29									123.848	386.957		77.7702	163.839
				28.1333	29	29									121.883	388.455		77.9127	164.157
				28.15	29	29									119.496	391		77.8341	164.712
				28.1667	29	29									118.187	393.838		77.4724	165.282
				28.1833	29	29									116.663	395.656		77.2127	164.948
				28.2	29	29									114.657	397.078		77.6513	164.553
				28.2167	29	29									112.377	396.436		78.1779	164.514
				28.2333	29	29									109.677	396.067		78.0358	164.485
				28.25	29	29									105.85	397.231		78.2864	164.46
				28.2667	29	29									103.117	398.357		78.5828	164.587
				28.2833	29	29									99.571	401.106		78.8309	164.475
				28.3	29	29									96.7572	403.85		80.3884	163.691
				28.3167	29	29									95.619	405.575		82.5634	162.377
				28.3333	29	29									96.8175	405.944		79.7463	163.693
				28.35	29	29									98.7115	405.459		78.8476	164.282
				28.3667	29	29									98.5758	405.845		78.5406	164.466
				28.3833	29	29									98.5792	406.022		78.6478	164.442
				28.4	29	29									97.9288	406.099		78.846	164.62
				28.4167	29	29									97.885	405.759		78.7968	164.373
				28.4333	29	29									98.1051	404.926		78.5693	163.908
				28.45	29	29									97.9891	404.443		78.8163	163.75
				28.4667	29	29									98.1044	403.507		78.8466	163.755
				28.4833	29	29									97.8627	403.449		78.9713	163.655
				28.5	29	29									98.6671	402.819		78.5539	163.749
				28.5167	29	29									99.0508	401.974		78.4689	163.776
				28.5333	29	29									98.8296	401.133		78.824	163.616
				28.55	29	29									97.5523	400.739		78.9154	163.146
				28.5667	29	29									92.6671	402.641		78.8132	163.199
				28.5833	29	29									91.2903	403.539		78.2339	163.537
				28.6	29	29									90.8963	404.12		78.1758	163.59
				28.6167	29	29									90.1263	404.479		78.4032	163.406
				28.6333	29	29									88.9939	404.82		78.7254	163.824
				28.65	29	29									88.2688	405.139		78.7523	164.29
				28.6667	29	29									87.3771	405.485		78.9376	164.536
				28.6833	29	29									86.5155	405.83		78.4041	164.259
				28.7	29	29									86.2399	406.147		78.1361	164.242
				28.7167	29	29									87.6604	405.346		78.0504	164.514
				28.7333	29	29									89.9225	404.262		78.0885	164.433
				28.75	29	29									92.9573	402.882		77.8407	164.766
				28.7667	29	29									99.401	400.015		77.4473	164.599
				28.7833	29	29									101.647	399.437		77.1655	164.66
				28.8	29	29									99.4665	400.194		77.2396	164.521
				28.8167	29	29									97.8227	400.638		77.3696	164.519
				28.8333	29	29									97.0277	400.615		76.9017	164.69
				28.85	29	29									96.9972	399.918		77.6091	164.64
				28.8667	29	29									97.8684	398.013		78.0631	164.576
				28.8833	29	29									96.9671	395.632		78.1825	164.281
				28.9	29	29									96.7398	395.087		77.8316	164.598
				28.9167	29	29									95.0258	394.528		77.7082	164.38
				28.9333	29	29									95.3668	394.458		77.3032	164.241
				28.95	29	29									95.4724	392.322		77.5762	164.484
				28.9667	29	29									95.7952	390.657		77.1273	164.617
				28.9833	29	29									96.5319	389.421		76.9333	165.466
				29	29	29									96.143	387.844		77.2904	165.349
				29.0167	29	29									91.4318	383.358		77.4937	165.388
				29.0333	29	29									89.1206	380.287		77.2646	165.369
				29.05	29	29									86.5629	377.519		77.3235	165.171
				29.0667	29	29									83.8781	374.757		77.6579	164.686
				29.0833	29	29									81.4535	371.658		77.3535	164.738
				29.1	29	29									79.9437	368.305		79.5623	164.136
				29.1167	29	29									78.12	363.388		75.6086	165.423
				29.1333	29	29									75.8307	359.205		75.3327	165.51
				29.15	29	29									72.3316	355.789		75.7354	165.07
				29.1667	29	29									70.4397	354.12		75.7613	165.125
				29.1833	29	29									70.9925	353.354		75.7343	165.317
				29.2	29	29									72.9987	353.071		75.9366	165.041
				29.2167	29	29									73.4958	353.865		76.1424	165.023
				29.2333	29	29									74.5289	354.317		76.151	164.827
				29.25	29	29									76.088	354.668		76.596	164.687
				29.2667	29	29									77.3511	354.071		76.6373	165.219
				29.2833	29	29									78.356	352.021		76.7453	165.43
				29.3	29	29									78.6408	349.17		76.6743	165.556
				29.3167	29	29									78.5928	345.284		76.7615	165.2
				29.3333	29	29									77.6989	340.802		76.8455	165.077
				29.35	29	29									77.3227	333.848		77.1135	165.114
				29.3667	29	29									77.1331	327.472		77.4241	164.984
				29.3833	29	29									76.2107	322.233		77.7665	164.997
				29.4	29	29									75.2141	317.094		78.3064	164.615
				29.4167	29	29									74.562	311.273		79.0274	163.774
				29.4333	29	29									74.732	305.196		79.3777	163.249
				29.45	29	29									74.8856	300.152		79.3912	162.875
				29.4667	29	29									75.7422	296.032		79.7968	161.786
				29.4833	29	29									77.0874	290.8		79.9849	161.361
				29.5	29	29									77.2263	285.487		79.9581	161.308
				29.5167	29	29									77.3719	279.627		79.7558	161.247
				29.5333	29	29									78.0048	273.57		79.6232	161.164
				29.55	29	29									79.0964	266.81		79.2462	161.164
				29.5667	29	29									79.0603	261.094		78.8841	161.524
				29.5833	29	29									77.9266	254.5		78.8305	161.358
				29.6	29	29									77.4552	247.534		78.6413	161.822
				29.6167	29	29									78.1784	240.918		78.8957	162.465
				29.6333	29	29									78.6467	234.348		79.5076	162.953
				29.65	29	29									79.6705	228.728		79.9357	163.42
				29.6667	29	29									80.8723	223.887		80.1066	163.512
				29.6833	29	29									81.1196	219.277		80.2645	163.633
				29.7	29	29									81.4207	214.309		80.4976	163.57
				29.7167	29	29									82.1412	209.911		80.4705	163.397
				29.7333	29	29									82.6604	208.703		80.2297	163.802
				29.75	29	29									83.0138	204.018		81.538	164.374
				29.7667	29	29									82.9174	198.762		81.4641	164.736
				29.7833	29	29									82.8557	193.846		79.6032	164.756
				29.8	29	29									83.914	189.738		79.5064	164.717
				29.8167	29	29									85.8982	184.749		80.6263	165.358
				29.8333	29	29									87.5284	183		83.2437	166.392
				29.85	29	29									89.4249	179.141		83.458	167.06
				29.8667	29	29									92.3395	172.661		81.0678	165.973
				29.8833	29	29									94.3005	169.136		80.3891	165.6
				29.9	29	29									96.3535	165.814		81.183	165.758
				29.9167	29	29									97.9614	163.592		82.3296	166.193
				29.9333	29	29									100.054	160.997		83.0639	166.527
				29.95	29	29									102.248	158.215		83.9235	166.847
				29.9667	29	29									103.769	156.347		85.5192	167.604
				29.9833	29	29									105.701	154.918		86.6594	168.122
				30	29	29									107.834	153.357		87.287	168.244
															109.278	151.709		88.1754	168.632
															109.913	149.811		89.6256	169.452
															110.576	147.241		91.343	169.816
															111.93	144.919		92.7077	170.364
															112.976	143.374		94.398	171.085
															113.887	142.632		96.1388	170.877
															113.585	142.417		98.6184	170.921
															109.988	146.223		102.134	170.98
															108.29	147.356		104.804	170.77
															107.903	145.848		106.886	171.5
															106.444	146.583		108.303	173.355
															104.12	149.757		108.455	174.047
															102.52	149.119		108.815	174.788
															101.36	147.703		109.462	175.284
															100.787	146.671		109.667	175.45
															99.8662	145.39		109.31	174.881
															98.7177	144.111		108.408	174.113
															98.1302	143.504		107.014	173.374
															97.4069	144.412		105.995	172.95
															96.8636	145.16		108.559	176.074
															96.24	145.241		105.632	173.908
															95.0712	146.079		104.79	173.645
															93.5803	146.926		103.888	173.84
															91.9518	146.279		103.334	174.484
															90.3004	142.236		102.567	174.89
															89.3727	144.242		101.378	175.467
															85.496	140.089		101.072	179.813
															82.25	137.675		99.9804	181.081
															79.2083	133.941		99.7641	182.769
															76.8052	131.293		99.9638	185.168
															76.151	128.587		100.098	189.028
															75.0799	127.803		100.138	193.111
															72.8679	127.4		99.3196	197.798
															71.1671	126.056		98.3188	203.013
															70.3841	124.898		99.5235	204.117
															69.5281	124.253		99.6223	207.359
															67.3098	123.02		97.7512	210.497
															63.634	120.853		95.4327	213.542
															62.2302	118.357		93.0633	217.856
															62.8147	118.58		88.7688	225.891
															62.497	118.522		88.6635	225.09
															61.5022	117.848		87.1363	229.56
															60.9582	118.002		85.8235	236.168
															61.2225	118.65		84.7993	242.79
															61.2767	118.512		83.7253	249.916
															60.4091	118.609		82.6725	257.184
															60.0307	118.222		80.8604	263.341
															59.3628	117.718		79.1374	268.658
															58.4482	118.573		77.5413	275.378
															58.3929	120.018		76.1707	282.911
															57.4825	120.031		76.1218	290.472
															55.6446	119.883		76.07	298.07
															54.2248	119.338		76.235	305.249
															52.5317	118.021		76.0999	312.869
															50.3927	116.036		75.6844	320.291
															48.7539	114.502		75.4405	326.571
															47.2012	112.788		75.2678	332.2
															46.1458	111.368		74.3449	337.395
															45.1382	110.36		73.8683	342.089
															43.7388	108.879		73.7786	347.723
															42.8783	106.439		72.6781	349.265
															42.495	104.233		74.1214	354.925
															42.2621	103.014		75.2123	358.451
															42.1109	102.416		75.0388	359.894
															41.6125	101.713		75.7596	367.622
															41.6282	101.18		76.2641	372.024
															41.7949	101.482		75.659	376.64
															42.0551	101.677		74.7994	382.734
															42.588	101.828		73.7959	385.842
															43.3354	102.055		74.9026	395.896
															43.7797	102.475		75.7247	402.104
															43.9154	102.597		76.5036	407.825
															43.8053	102.549		77.571	411.704
															43.6285	102.757		77.9013	413.898
															42.7399	102.355		77.754	416.777
															41.9682	101.924		76.756	417.638
															41.2807	100.82		75.1586	412.871
															41.5029	100.386		74.9061	418.441
															41.7228	101.109		74.6445	417.429
															43.2914	103.069		73.2101	412.548
															46.8706	107.966		74.4782	415.304
															52.7006	114.293		75.218	414.381
															60.2368	119.866		75.3433	412.7
															70.1587	125.679		75.1979	411.108
															79.2208	130.884		75.6753	410.195
															87.2541	135.834		75.9415	409.539
															93.3906	139.406		76.4582	409.188
															97.2317	144.666		76.9096	408.991
															99.1133	148.028		77.3602	408.529
															101.116	150.91		78.1896	408.446
															101.44	151.36		79.7864	409.005
															101.445	150.604		77.563	408.464
															100.724	150.296		83.5034	412.706
															98.5555	149.906		85.2639	414.392
															95.7431	149.583		82.9374	414.285
															94.1516	149.846		87.8457	417.723
															93.993	149.499		85.5889	417.101
															94.4117	149.162		92.2237	419.972
															96.449	148.182		90.2119	418.201
															101.558	148.618		95.1388	420.998
															107.505	149.238		91.2469	419.907
															113.74	148.336		90.4491	421.306
															118.146	147.384		91.0274	421.412
															119.739	147.001		95.6196	424.868
															121.04	147.239		95.4036	425.482
															123.129	146.823		98.0591	428.084
															124.352	146.813		97.8138	429.237
															124.411	146.904		94.5625	427.726
															124.226	147.146		94.3297	428.241
															123.391	148.076		93.0057	428.153
															122.295	149.45		92.1915	428.501
															121.561	151.27		92.2631	429.2
															120.699	153.621		92.0246	429.769
															119.635	156.666		91.9659	430.348
															118.012	160.509		91.3202	430.706
															116.616	163.956		91.2704	431.371
															116.821	166.303		91.8872	432.505
															118.139	167.942		92.6547	433.41
															119.118	170.603		94.0171	433.665
															118.942	175.777		94.8007	433.354
															117.773	180.041		94.0407	432.898
															116.953	183.076		97.5276	435.87
															116.902	186.527		97.688	436.055
															117.366	189.576		97.1594	435.942
															119.304	191.816		93.3463	433.537
															121.29	191.467		93.2772	434.08
															122.321	191.839		92.2355	433.656
															122.972	192.744		91.2769	433.255
															124.874	193.808		91.1738	433.563
															128.059	194.525		90.5024	432.861
															131.11	196.82		92.8536	435.202
															135.393	200.129		93.2342	435.54
															141.309	203.844		92.7539	434.969
															147.351	208.054		92.4442	435.72
															153.039	212.714		92.9856	436.282
															158.255	215.583		93.9105	436.117
															163.261	218.49		94.5065	436.433
															168.399	222.09		95.9539	436.906
															174.577	224.429		98.5211	437.623
															181.915	227.271		101.343	438.554
															187.897	230.857		104.634	439.168
															195.179	235.166		107.11	439.385
															202.934	240.373		108.945	439.441
															210.756	246.057		110.817	440.532
															216.986	249.525		112.674	441.594
															222.49	253.369		114.633	442.185
															227.897	258.092		117.098	443.282
															234.234	263.232		118.654	443.642
															241.249	266.739		119.515	443.595
															246.797	271.36		121.053	443.893
															252.788	277.345		122.612	444.779
															258.672	283.617		124.06	445.779
															264.193	289.837		125.68	446.246
															268.812	294.309		126.05	445.33
															273.303	298.031		125.338	443.851
															275.525	300.394		125.229	443.012
															274.231	300.015		124.891	441.834
															273.263	298.95		124.66	440.942
															273.599	298.713		125.471	440.184
															273.323	298.238		126.659	439.433
															273.132	297.601		127.88	439.716
															273.216	297.578		129.152	439.877
															273.32	297.717		129.942	440.42
															275.902	300.062		130.373	441.144
															275.89	299.92		130.759	440.897
															276.064	299.481		130.109	441.208
															276.473	299.375		130.444	441.441
															276.349	299.025		130.811	441.242
															276.507	298.651		131.961	440.823
															276.292	297.832		132.905	440.709
															276.837	297.163		133.474	440.449
															277.47	296.224		133.684	439.946
															278.175	295.31		132.646	439.629
															279.042	294.401		128.341	440.272
															279.687	293.163		126.506	440.365
															279.827	291.824		122.691	441.139
															280.023	290.737		125.378	440.36
															277.322	288.869		128.489	438.705
															279.345	288.705		128.488	438.19
															282.165	288.382		128.361	438.005
															285.591	288.508		123.113	440.428
															288.763	289.097		118.801	442.009
															292.244	290.427		116.662	442.571
															295.594	291.767		115.249	443.224
															299.987	292.688		114.739	443.905
															307.331	292.141		114.361	443.589
															314.035	291.2		114.25	442.389
															320.425	291.672		113.299	442.504
															326.6	291.571		112.729	442.679
															332.594	290.802		112.763	441.904
															338.494	289.887		113.326	441.018
															346.39	289.348		113.64	440.357
															353.602	287.258		113.364	439.301
															360.536	284.715		112.176	438.376
															367.259	283.801		111.834	437.594
															375.034	283		111.36	438.254
															382.956	282.647		111.42	438.12
[truncated: 35,741 more rows]

## Sheet: Fig2
Fig. 2a Raster spike time to LED(examples)	Raster spike time to LED(examples)				Fig. 2a PSTH to LED(examples)				Fig. 2b tagged-vgat-sucrose population response (heatmap)
ChR2+		ChR2-			t(s)	ChR2+ (Count)	ChR2-(Count)		t(s)	cell #
trial#	timestamp(s) to LED onset	trial#	timestamp(s) to LED onset		-0.01	3	2			1	2	3	4	5	6	7	8	9	10	11	12	13	14	15	16	17	18	19	20	21	22	23	24	25	26	27	28	29	30	31	32	33	34	35	36	37	38	39	40
1	0.0116	1	0.0132		-0.009	1	7		-4	1.815	1.445	0.245	1.14	4.375	1.765	-0.165	0.22	0.573529	-1.105	1.60294	-0.255	0.655	-0.28	-0.033871	0.286765	-2.47	-2.345	-1.025	-3.72917	4.375	-7.04	2.415	-2.465	-0.55	0.39	-1.535	0.083871	-0.755	-2.16	0.285	-0.855	-1.205	-0.0548387	0.31	-0.475	-0.365	-2.235	-2.14	1.79412
1	0.0107667	4	0.0385		-0.008	1	2		-3.9	-1.185	0.445	-0.155	-2.06	-0.025	0.365	0.035	-1.18	0.279412	0.695	-0.161765	0.345	-0.145	-0.08	-0.033871	-0.301471	-4.47	-3.145	-2.825	-2.27083	-0.025	0.56	0.615	-1.265	-0.55	-0.21	1.465	-0.0774194	-3.155	-1.96	-1.315	-0.055	-5.005	0.00967742	-0.29	-0.875	-2.965	-3.435	0.06	0.0294118
1	0.0352667	6	0.049		-0.007	2	0		-3.8	2.415	-1.155	-2.955	-0.86	-2.225	2.765	-1.965	2.42	-0.897059	-1.305	0.132353	0.145	0.255	0.12	-0.033871	-0.595588	-4.47	-2.145	-4.625	-4.35417	-2.225	-5.04	0.015	-4.865	-0.55	-1.61	-2.735	-0.109677	1.045	-6.96	-1.915	-0.055	-3.405	-0.0870968	0.11	-0.075	-0.565	-3.635	-0.14	-1.14706
1	-0.0012	9	0.0178		-0.006	3	0		-3.7	2.215	-0.155	-1.955	1.14	-0.425	0.965	-0.965	1.02	0.279412	0.695	0.426471	-0.255	1.255	-0.28	-0.0016129	1.16912	-0.87	-2.545	-5.425	3.35417	-0.425	-4.84	2.215	-4.265	-0.95	-0.21	0.665	0.116129	2.445	-2.96	-0.315	0.545	-3.805	0.0741935	-0.69	0.525	-5.365	-1.435	1.26	0.323529
2	0.00246667	10	0.0247		-0.005	0	2		-3.6	2.615	-1.355	0.645	-4.06	0.975	0.365	-1.965	-1.58	-0.897059	-0.905	-1.04412	0.545	2.055	-0.28	-0.0016129	1.16912	-2.67	-1.945	-3.025	3.35417	0.975	-5.04	1.015	-4.265	0.05	-0.61	-3.135	-0.109677	-2.755	-2.56	-1.115	0.545	0.395	-0.0548387	-0.29	-1.275	-2.965	-2.835	-2.14	-0.264706
2	0.00423333	10	0.0018		-0.004	1	1		-3.5	-1.985	0.845	-0.355	-0.06	0.375	-0.635	-1.965	4.22	0.573529	-1.305	0.720588	-0.255	-3.345	0.32	-0.0016129	-2.36029	-2.87	-0.945	-0.625	3.14583	0.375	-3.24	0.615	-1.865	-0.15	-0.21	-3.135	-0.0774194	-6.555	-0.16	-0.115	0.345	-2.005	0.0419355	-1.09	1.725	-2.365	-2.435	2.26	0.0294118
2	0.0102667	10	-0.009		-0.003	1	0		-3.4	0.415	1.645	1.845	0.94	2.975	2.165	-0.765	0.82	-0.897059	0.095	1.01471	-0.055	-0.545	-0.28	-0.0016129	-0.889706	0.33	-3.545	-0.825	3.14583	2.975	-6.04	-0.585	-0.865	-0.55	0.19	-2.535	0.083871	-2.955	0.64	-1.915	-1.055	-3.205	0.0741935	-1.09	0.525	-2.365	-2.635	0.06	0.323529
3	0.00263333	10	0.0406		-0.002	2	3		-3.3	0.815	0.445	2.845	2.14	-0.025	0.165	-0.365	5.22	-0.0147059	-0.305	0.720588	0.145	1.055	0.32	-0.033871	-0.301471	2.53	-1.545	-3.625	0.4375	-0.025	-7.24	-1.785	-2.465	-0.75	-0.01	0.465	0.083871	-1.955	-1.76	-2.315	-0.655	-0.005	0.0419355	-0.29	-0.875	0.035	-2.235	-0.74	-0.852941
4	0.00273333	11	0.0354		-0.001	1	0		-3.2	1.015	-0.355	0.445	2.34	0.175	1.165	2.035	2.62	0.867647	1.295	-0.455882	0.145	-1.345	-0.28	0.0951613	-0.889706	-2.07	-1.345	-2.225	4.60417	0.175	-5.84	2.015	-2.065	0.05	1.79	0.065	0.083871	0.845	-4.16	0.485	0.545	0.195	0.170968	-0.49	-0.075	-5.765	-2.435	0.46	0.617647
4	0.0105333	12	0.0405		0	3	1		-3.1	2.615	0.245	0.645	1.54	-1.225	-2.035	-2.365	0.42	0.573529	-0.705	-0.75	0.545	1.055	-0.08	0.0306452	-0.301471	-2.27	-2.945	-2.025	7.72917	-1.225	-3.64	-1.185	-1.865	-0.75	0.59	1.265	0.116129	-3.555	-1.56	3.685	0.145	0.395	0.00967742	-0.29	0.725	-6.165	-2.235	1.66	0.617647
6	0.00273333	12	0.0442333		0.001	0	3		-3	0.415	-0.355	-0.155	-3.66	-3.025	-0.435	-1.165	-2.78	-0.0147059	2.095	-1.04412	-0.255	-0.745	-0.08	-0.0016129	-0.595588	-3.47	-2.545	-1.625	6.89583	-3.025	-6.64	0.615	-1.865	0.85	-0.21	-0.535	-0.0129032	-2.555	-5.36	-0.515	-0.055	-2.605	0.235484	0.11	-1.675	-6.565	-2.835	-1.34	0.323529
6	0.0104667	13	-0.00863333		0.002	16	0		-2.9	-0.385	-0.955	-1.155	-1.86	1.775	-0.435	-2.565	-0.38	-0.308824	-0.505	-0.455882	-0.055	-1.145	0.52	0.0629032	2.05147	-2.07	-2.145	-1.625	2.3125	1.775	-2.24	-0.985	-1.065	-0.55	-0.81	-0.135	0.0193548	2.645	0.44	0.085	-0.455	0.595	0.00967742	0.31	0.325	-8.765	-4.235	0.46	0.323529
7	0.0271667	13	0.0465667		0.003	3	0		-2.8	-0.585	-1.355	-0.355	-0.46	-0.825	1.165	-2.965	0.62	-0.0147059	-1.705	-1.92647	-0.255	0.055	-0.08	0.0306452	-1.47794	0.93	-3.145	-2.225	1.27083	-0.825	-4.24	0.415	-1.665	-0.55	-0.61	-3.735	0.0193548	-2.355	1.04	0.885	-0.255	0.995	0.00967742	1.11	0.525	-6.965	1.165	-2.54	0.617647
8	0.00996667	14	0.0177		0.004	1	4		-2.7	0.015	-1.355	-2.355	-2.66	-2.025	-2.435	-1.165	0.02	-0.897059	-0.905	0.426471	0.145	1.255	-0.08	-0.066129	-0.889706	0.53	2.855	1.175	4.1875	-2.025	2.56	1.815	0.935	0.25	2.19	3.065	0.083871	-5.955	3.84	-0.115	-0.655	-1.605	0.00967742	-0.49	-0.075	-1.365	0.765	-0.14	0.617647
8	0.0109667	14	0.0153333		0.005	0	1		-2.6	-0.985	-0.155	0.045	-0.46	-6.225	-0.835	-0.165	0.82	1.75	0.695	0.426471	-0.255	-1.145	-0.08	-0.066129	-0.00735294	-2.87	4.655	-0.025	2.10417	-6.225	2.76	0.815	5.735	-0.35	-0.21	-0.335	-0.0774194	-0.755	1.44	0.085	0.945	6.395	0.106452	1.31	0.725	-3.965	2.965	0.46	1.5
8	0.0164	14	0.0483667		0.006	0	0		-2.5	1.815	0.845	0.845	1.14	-4.625	0.565	0.035	0.82	-0.0147059	1.695	-0.455882	-0.055	-3.145	-0.08	-0.033871	0.580882	0.73	4.455	2.175	2.52083	-4.625	6.16	0.815	3.535	0.65	0.39	2.465	0.0516129	3.045	3.64	2.085	0.945	2.395	-0.0548387	0.51	0.725	1.235	5.965	-0.34	0.617647
8	-0.00936667	15	0.00116667		0.007	0	2		-2.4	-0.585	0.045	0.845	-3.26	-5.225	-1.035	-1.365	-3.78	-0.0147059	-0.705	-0.75	-0.055	-1.745	-0.08	0.0629032	0.286765	1.33	2.855	5.375	5.4375	-5.225	8.76	-0.385	4.735	1.25	-0.81	1.265	0.148387	5.045	1.64	0.685	0.545	-0.205	0.0741935	1.11	-0.475	-3.165	1.365	1.86	0.0294118
8	-0.000133333	15	0.0369333		0.008	3	0		-2.3	-4.185	-2.755	-3.555	-0.46	-2.225	-0.835	-0.365	-2.38	-0.897059	0.695	0.132353	0.545	0.255	-0.08	0.0629032	0.875	3.33	2.655	7.175	4.8125	-2.225	6.76	-0.985	4.935	0.05	-0.21	1.065	-0.0451613	-0.355	1.64	1.285	-0.055	2.995	-0.0225806	-0.49	1.125	-4.365	5.965	3.06	0.0294118
9	0.0026	15	-0.00153333		0.009	1	3		-2.2	1.615	-2.555	-0.355	1.34	-4.025	1.565	2.035	-2.98	1.16176	-0.505	-0.161765	-0.255	-1.545	-0.08	0.0629032	-0.889706	3.73	5.455	4.975	5.02083	-4.025	6.36	-0.385	4.935	0.05	-0.61	-0.535	-0.0129032	1.245	2.64	0.485	-0.055	2.195	0.0419355	-0.49	1.725	-6.765	0.965	1.46	0.617647
9	0.0283333	15	-0.00123333		0.01	0	0		-2.1	1.215	1.645	-0.955	-1.26	-3.425	0.765	2.835	-0.98	0.279412	-0.305	0.132353	0.145	0.055	-0.28	-0.066129	0.580882	5.33	1.255	1.775	1.89583	-3.425	4.96	-0.185	2.535	-0.15	0.99	0.065	0.083871	3.045	0.44	1.085	-0.055	0.795	-0.0548387	0.71	-0.275	-2.965	2.965	3.86	2.38235
10	0.003	16	0.00433333						-2	-0.985	-0.355	2.645	-0.26	-0.225	-0.235	0.235	3.42	-0.308824	1.895	-0.161765	-0.055	-2.745	0.52	-0.066129	-1.47794	-0.07	1.655	1.375	1.27083	-0.225	2.96	-0.985	1.535	0.05	0.19	-0.135	0.083871	-2.955	-0.76	0.285	-0.655	-0.805	0.0419355	-0.29	0.125	1.035	2.165	-0.54	-0.264706
10	0.0158	16	0.0376667						-1.9	0.015	-0.555	0.045	0.54	0.775	1.765	1.035	1.42	-0.602941	0.495	0.720588	0.345	1.455	-0.08	0.0306452	0.286765	0.13	0.655	-1.825	-0.395833	0.775	4.76	-0.585	2.735	0.05	-1.61	-0.135	0.0516129	-2.755	3.04	-1.115	-0.455	-0.405	-0.0548387	-0.09	0.325	5.835	1.765	-0.74	1.5
11	-0.00983333	16	0.0443667						-1.8	2.815	2.445	0.845	1.14	0.775	0.965	0.235	-1.78	0.573529	-0.705	-1.33824	-0.255	-0.945	-0.08	-0.033871	-0.301471	3.53	4.855	4.575	-2.0625	0.775	5.96	1.015	3.335	-0.15	-0.01	-1.935	-0.0774194	-3.555	1.64	0.485	-0.655	0.195	-0.0225806	1.51	0.525	-1.565	-1.835	1.86	0.0294118
11	-0.0061	16	-0.00106667						-1.7	0.615	-0.355	0.645	6.94	-0.225	-0.235	1.435	1.02	0.279412	0.495	-0.75	-0.255	-0.545	-0.08	-0.0016129	0.875	-1.47	0.055	2.575	0.229167	-0.225	2.16	1.815	1.735	0.25	0.99	1.665	-0.0774194	-3.755	1.24	-0.315	0.745	-2.005	-0.0548387	0.91	0.925	0.035	-0.235	-0.74	-1.44118
13	0.00273333	17	0.0417667						-1.6	0.215	0.645	3.045	2.74	3.175	0.965	0.835	-1.38	-0.897059	1.095	0.132353	-0.055	0.855	-0.08	0.0306452	0.580882	7.53	-0.145	2.375	-4.97917	3.175	0.56	-0.985	2.135	0.65	-0.61	0.265	0.116129	-5.155	2.24	-0.715	1.345	-0.205	0.170968	-0.09	-1.275	2.835	-0.035	-0.74	-1.73529
13	0.0082	18	0.0331						-1.5	3.615	2.845	1.245	3.14	3.175	0.365	1.835	-1.18	-0.602941	-0.305	0.426471	0.145	2.055	0.32	-0.033871	-0.889706	0.73	1.655	1.175	-5.1875	3.175	2.76	-0.185	-2.065	1.45	1.39	-0.735	-0.0129032	0.845	-0.36	-2.515	1.145	-4.005	-0.0548387	0.71	0.125	5.235	2.765	-1.34	-1.14706
14	0.0003	18	0.00923333						-1.4	-2.785	-0.755	-1.155	-2.66	-1.025	-1.035	-2.165	3.42	-0.897059	0.895	-1.04412	-0.255	-2.145	-0.08	-0.033871	-0.00735294	1.13	1.255	1.375	0.229167	-1.025	1.96	-0.985	0.135	-0.35	0.59	1.665	-0.0129032	0.445	1.44	1.285	-0.655	1.995	-0.0870968	-0.69	0.925	5.835	2.765	-4.34	-1.73529
15	0.0105667	18	0.0303667						-1.3	0.615	0.845	-0.355	0.14	1.575	0.365	0.235	0.62	-0.602941	-0.305	0.132353	0.145	-0.545	-0.08	-0.033871	-0.00735294	3.93	0.655	-1.025	-2.89583	1.575	1.76	0.815	1.735	-0.95	0.59	0.065	-0.0451613	0.445	0.24	1.285	-0.055	-1.205	-0.0548387	-0.09	-1.075	2.635	1.365	-2.74	-0.264706
16	0.00313333	18	0.0493333						-1.2	0.415	2.245	0.445	1.54	-0.025	-0.235	0.835	0.02	0.573529	-1.705	0.426471	0.145	1.255	0.32	-0.0016129	0.875	-1.47	1.455	1.175	1.27083	-0.025	0.16	-1.385	-0.265	0.05	0.99	-1.535	-0.141935	-3.355	0.44	-1.315	-0.055	-1.805	0.0419355	-0.29	1.525	4.235	-3.835	0.86	-0.558824
16	0.0102667	19	0.0357						-1.1	-1.785	-0.555	-0.955	-0.86	4.575	-1.235	0.235	1.22	-0.897059	-0.305	1.60294	-0.255	-2.745	-0.08	-0.0016129	-0.00735294	-1.27	-1.545	-1.425	-3.72917	4.575	-3.84	0.015	-0.465	-0.35	-0.81	-0.735	-0.109677	1.045	2.44	5.685	-0.055	0.995	-0.0548387	0.31	0.925	5.035	3.765	-0.54	0.323529
16	0.0298	19	-0.00986667						-1	-0.985	-0.155	-1.155	4.54	1.775	-0.435	2.835	-1.78	1.16176	-0.705	-0.161765	0.145	2.855	-0.08	-0.0016129	-0.301471	0.33	-0.745	2.575	4.1875	1.775	1.76	0.215	-3.265	-0.15	0.19	1.265	0.0193548	0.245	-1.36	-1.715	0.945	-3.805	0.0419355	-0.89	-0.275	0.635	-4.435	-0.74	-0.264706
16	0.0439667	20	-0.00726667						-0.9	1.015	0.245	0.445	-1.66	0.975	-0.235	1.235	-1.38	-0.308824	2.695	0.426471	-0.055	0.255	-0.08	-0.033871	-0.00735294	-0.67	0.455	-0.625	-0.395833	0.975	0.76	-0.585	-1.065	0.85	-0.01	-1.735	-0.0451613	-4.555	3.44	1.285	-0.655	1.795	-0.0870968	-0.69	-0.275	2.835	-0.235	-1.34	-1.14706
16	-0.0091	20	0.000266667						-0.8	-0.785	0.045	0.645	-2.46	2.575	-1.635	-2.965	-3.58	-0.602941	-0.305	0.720588	-0.055	-0.945	0.12	-0.066129	-0.595588	0.53	-0.345	3.375	-3.72917	2.575	-1.44	-0.785	2.135	1.05	-0.21	2.065	-0.0129032	-0.755	2.04	-1.715	0.345	3.195	0.0419355	0.91	-1.075	7.635	-0.635	0.86	-0.264706
16	-0.00306667	20	0.0445						-0.7	-0.585	-0.955	-0.755	-0.66	-2.625	-1.835	-0.965	-1.58	1.16176	-0.705	0.720588	-0.055	-0.345	0.12	-0.033871	0.875	-1.67	-2.945	-1.225	-5.60417	-2.625	-2.44	-0.785	-2.265	0.65	1.59	0.065	-0.0451613	2.845	-0.16	0.285	-0.455	2.795	0.00967742	-0.49	-1.875	2.635	-1.635	-1.34	0.0294118
17	0.0107667	20	-0.00886667						-0.6	-1.785	-0.555	-0.355	-1.46	4.575	0.165	0.435	-1.18	0.279412	-0.705	-0.75	-0.055	0.655	0.32	0.0951613	-0.00735294	-1.47	1.055	0.975	-6.85417	4.575	-1.84	-0.185	-0.265	-0.35	-1.01	-1.335	-0.0774194	0.445	-0.96	0.485	-0.055	0.595	-0.0548387	0.11	-0.075	4.835	1.165	-0.34	-0.852941
17	0.0355333	21	0.0173333						-0.5	-0.985	0.845	1.245	2.74	2.175	0.365	3.435	-0.18	-0.0147059	-1.505	0.720588	-0.055	-0.745	-0.08	-0.0016129	1.75735	2.13	0.055	-0.025	-5.60417	2.175	2.16	-1.385	-1.265	-0.35	0.19	0.465	0.148387	1.645	1.04	0.085	-0.455	-0.005	-0.0548387	0.31	-0.075	4.035	0.165	0.06	-0.852941
18	0.0105333	22	0.00403333						-0.4	-1.985	-0.955	0.845	0.14	0.775	-0.835	3.435	2.22	0.279412	1.495	0.132353	0.145	4.055	-0.28	0.0629032	-0.595588	-0.07	-0.745	-2.425	-4.35417	0.775	3.96	-0.585	-0.865	-0.15	-1.81	0.065	-0.0774194	3.445	-1.96	1.085	-0.255	-1.405	-0.0548387	-0.49	-0.475	4.035	2.165	-0.74	-0.558824
18	0.0224667	22	0.0266						-0.3	-0.585	0.245	0.645	-0.46	2.375	-1.435	0.635	-1.38	0.279412	0.895	-0.455882	-0.055	-0.545	0.52	0.0306452	0.580882	-1.47	-0.745	-1.425	-3.3125	2.375	1.76	0.615	0.535	-0.55	-0.21	2.265	-0.0129032	9.845	-0.96	-1.915	-0.655	2.395	-0.119355	0.11	-1.275	3.035	1.365	2.06	0.323529
18	-0.00596667	24	-0.00386667						-0.2	-3.385	-0.755	-0.755	-1.66	-0.425	-0.635	1.435	0.22	0.279412	1.095	-0.161765	-0.055	2.655	0.12	0.0629032	-0.00735294	1.13	0.255	-2.825	-2.6875	-0.425	0.76	-1.385	-0.865	0.65	-0.81	2.065	-0.0451613	7.445	1.84	-0.315	0.545	4.595	-0.0870968	-0.09	1.525	3.635	1.365	0.26	0.617647
18	-0.00206667	27	0.0156667						-0.1	-1.785	0.445	-1.355	-2.06	0.175	-0.035	-0.965	-1.38	-0.602941	-1.505	0.132353	-0.255	3.055	-0.08	-0.0016129	0.875	0.33	-0.745	0.375	-7.27083	0.175	-2.44	-0.585	0.135	0.85	0.19	2.865	-0.0774194	12.445	-2.36	-2.115	-0.255	2.795	-0.0870968	-0.29	-1.675	8.035	2.565	2.86	-0.264706
19	0.0114667	27	-0.00443333						0	-3.185	-3.155	-1.355	0.34	0.775	-1.035	1.435	-0.18	-0.0147059	0.895	0.132353	-0.255	-0.345	-0.28	0.0306452	1.16912	0.33	-1.545	0.175	-7.47917	0.775	-0.04	-2.185	-0.465	0.05	0.19	3.465	-0.0129032	8.645	-1.36	1.085	-0.455	1.195	-0.0225806	-0.09	-0.475	8.035	3.565	3.46	-0.264706
19	0.0139	27	0.0091						0.1	-5.185	-3.555	-2.155	-3.66	0.375	-2.035	0.435	-0.78	-0.602941	0.495	0.720588	-0.255	0.855	-0.08	-0.033871	0.580882	2.73	0.455	1.575	-1.64583	0.375	0.56	0.815	-0.065	-0.15	1.79	5.865	0.083871	14.045	1.04	2.885	0.545	-2.205	0.00967742	1.11	-0.075	10.835	-1.035	3.46	1.5
19	0.0175333	27	0.0497						0.2	-4.985	-2.955	-2.555	-0.46	-0.225	-1.235	0.035	-1.18	-0.602941	1.495	-0.161765	-0.055	-0.745	-0.08	0.0306452	-0.00735294	-3.07	4.055	-1.025	1.27083	-0.225	4.56	1.215	1.135	0.25	0.59	6.665	0.277419	24.645	1.84	2.685	1.345	0.595	0.267742	0.91	0.525	13.235	-2.635	6.86	0.0294118
19	0.0235667	27	0.0400667						0.3	-6.185	-3.355	-2.555	-6.86	1.175	-0.635	-0.365	1.22	0.573529	-1.105	0.132353	-0.055	0.655	-0.08	0.0306452	0.875	-1.87	2.655	1.975	23.7708	1.175	2.76	0.215	2.135	2.45	2.59	8.665	0.245161	20.245	4.04	3.485	1.745	10.595	0.3	0.71	0.325	13.035	-0.035	11.46	0.911765
19	0.0431333	28	0.0417333						0.4	-7.585	-4.955	-0.755	-3.46	-0.825	-1.635	-0.165	-2.78	-0.0147059	1.095	-0.455882	-0.055	-1.745	0.32	-0.0016129	-0.595588	3.13	6.655	9.175	38.5625	-0.825	7.36	1.815	11.135	1.05	3.19	7.265	0.43871	27.645	11.44	9.085	1.745	6.395	0.46129	4.31	3.325	17.235	8.765	10.46	3.26471
20	0.00283333	28	0.044						0.5	-6.985	-4.955	-3.555	-7.06	-1.625	-1.035	-1.165	-1.98	0.867647	2.695	1.60294	-0.055	3.255	-0.08	-0.066129	0.286765	12.73	10.655	10.375	51.4792	-1.625	28.96	6.015	11.935	3.85	4.59	11.065	0.696774	35.045	14.84	5.085	5.545	14.395	0.719355	4.71	5.125	9.835	9.565	18.06	2.97059
20	0.0208	28	0.0483						0.6	-8.785	-4.355	-4.155	-5.06	-2.225	-2.035	2.035	-1.18	0.279412	0.295	0.720588	-0.055	1.855	-0.08	-0.066129	-0.595588	15.53	13.455	11.975	51.6875	-2.225	27.76	9.815	11.335	4.05	5.39	15.065	0.793548	51.045	12.24	6.085	5.545	13.395	0.848387	6.11	8.525	19.835	11.965	18.66	2.08824
20	-0.00806667	28	0.00406667						0.7	-7.985	-4.955	-3.955	-6.46	-2.225	-1.435	6.435	-0.18	0.867647	-1.305	1.01471	0.345	3.855	-0.08	-0.0016129	0.286765	17.73	11.055	12.575	57.1042	-2.225	25.36	9.615	13.135	3.85	5.39	16.465	0.43871	46.845	11.04	1.885	5.745	13.395	1.3	4.31	6.325	21.035	14.165	17.66	2.38235
20	-0.00546667	31	0.0417667						0.8	-6.585	-3.355	-2.955	-5.66	-0.225	-1.635	5.035	-2.38	-0.0147059	1.295	0.132353	-0.255	4.255	-0.28	0.0629032	1.75735	13.33	13.255	13.775	49.8125	-0.225	18.96	12.215	14.335	3.05	4.59	13.465	0.696774	44.445	9.24	2.085	3.545	14.195	0.622581	3.31	6.725	22.635	17.365	18.06	2.67647
22	-0.00773333	31	-0.0049						0.9	-9.185	-4.555	-4.155	-4.66	-4.225	-3.835	2.635	0.22	0.279412	2.095	0.426471	0.745	1.855	0.32	-0.0016129	-0.595588	17.73	13.255	8.975	46.4792	-4.225	20.56	8.615	15.535	4.25	6.59	10.665	0.729032	44.045	8.84	3.085	5.745	15.595	0.751613	6.91	9.125	25.435	13.765	13.26	2.08824
22	-0.00503333	31	0.0017						1	-7.585	-2.555	-4.955	-2.66	-6.025	-1.435	1.835	1.02	0.867647	0.895	1.01471	-0.255	0.255	-0.28	-0.033871	0.286765	16.73	11.055	6.375	43.9792	-6.025	22.76	10.215	13.535	4.85	6.19	15.665	0.470968	32.645	10.04	5.285	4.745	8.195	0.751613	6.51	6.725	20.835	7.765	9.66	2.38235
23	0.0284667	31	0.0329333						1.1	-6.785	-4.555	-2.555	-4.06	-6.425	-1.835	1.835	-1.18	-0.0147059	1.095	-0.455882	-0.055	0.255	-0.28	-0.0016129	-0.889706	14.73	13.455	10.375	35.8542	-6.425	22.56	7.615	15.135	4.25	6.99	9.665	0.503226	33.245	9.64	4.485	2.545	16.195	0.751613	6.31	7.925	22.035	8.565	8.06	1.5
23	0.0455	32	0.0264333						1.2	-7.585	-3.355	-2.555	-7.66	-2.025	-3.635	1.435	-0.38	-0.308824	-0.705	-0.161765	0.345	0.055	-0.08	-0.033871	0.286765	11.13	14.455	14.375	36.6875	-2.025	21.96	8.215	12.335	4.25	7.79	11.265	0.406452	34.645	8.24	2.485	3.145	9.595	1.04194	3.11	2.525	19.835	10.365	7.66	1.20588
23	-0.00186667	32	-0.0084						1.3	-5.585	-2.755	-2.355	-4.06	-5.425	-1.235	0.435	0.02	0.573529	1.895	-0.455882	-0.255	-0.145	-0.08	-0.033871	0.580882	11.33	11.255	8.575	34.1875	-5.425	21.16	7.415	10.535	3.25	7.99	12.065	0.729032	29.245	4.84	4.285	3.545	12.595	0.396774	3.91	7.125	24.635	9.765	6.26	2.38235
24	0.00263333	32	0.0284						1.4	-6.785	-2.755	-3.155	-5.46	-5.025	-2.235	-0.765	1.22	-0.0147059	0.495	-0.161765	-0.055	1.455	-0.08	0.0306452	0.580882	14.13	12.455	10.975	27.9375	-5.025	23.36	7.415	12.335	2.65	5.19	7.665	0.470968	28.645	10.44	5.085	4.545	13.195	0.622581	2.91	9.125	16.835	6.765	4.66	2.67647
24	0.0114667	32	0.0428333						1.5	-6.385	-2.755	-2.355	-3.06	-2.425	-2.435	-1.365	1.02	0.279412	-0.505	0.720588	0.145	2.455	-0.08	-0.066129	-0.301471	9.13	3.455	6.775	31.4792	-2.425	18.36	6.615	10.535	1.85	4.39	12.665	0.341935	31.845	8.04	0.285	3.345	13.195	0.719355	2.31	4.325	37.235	9.965	4.66	0.617647
24	0.0229333	32	-0.0074						1.6	-5.785	-2.155	-1.555	-4.86	-1.625	-2.835	0.835	0.42	2.04412	-1.905	0.720588	-0.055	-0.945	0.12	-0.066129	0.286765	5.53	11.255	8.775	20.2292	-1.625	22.16	5.015	14.135	3.85	4.99	8.265	0.632258	32.445	8.24	4.085	4.345	8.195	0.687097	2.91	2.725	24.435	10.765	5.26	1.5
24	0.0268	32	-0.00823333						1.7	-4.785	-1.955	-0.955	-4.86	-2.225	-2.235	2.435	-2.38	0.279412	-0.505	1.60294	-0.255	3.655	-0.28	-0.033871	-0.00735294	10.73	10.255	9.975	23.3542	-2.225	24.16	5.015	14.735	2.45	3.59	7.465	0.43871	24.845	8.24	6.285	2.545	10.195	0.687097	2.11	1.725	34.235	6.965	5.06	2.67647
24	0.0283	34	0.0125667						1.8	-5.985	-1.955	-2.955	-4.46	-1.825	-2.035	-2.765	-2.18	-0.0147059	-1.505	-1.33824	-0.055	-3.745	0.12	0.0629032	0.580882	9.93	8.255	11.375	16.2708	-1.825	12.76	8.215	8.935	4.25	3.99	4.265	0.6	19.045	6.64	4.685	2.545	13.195	0.654839	3.71	5.125	26.235	9.965	6.06	1.79412
24	0.0409667	34	0.0189667						1.9	-4.185	-1.755	-2.755	-6.86	-4.025	-2.235	-0.765	-0.38	-0.0147059	-1.705	1.01471	0.145	0.655	-0.28	-0.066129	0.875	11.53	11.055	9.975	19.1875	-4.025	17.56	4.815	12.335	2.65	2.59	9.265	0.76129	20.445	8.84	4.085	3.945	8.395	0.654839	4.11	4.525	28.835	7.165	6.46	2.08824
24	0.0428333	35	0.0047						2	-3.185	-0.955	-2.355	-1.66	0.975	-3.035	1.435	-0.98	-0.0147059	-2.305	0.426471	-0.255	1.055	-0.08	-0.0016129	1.46324	9.93	10.855	6.375	8.77083	0.975	19.56	3.815	11.735	4.05	2.79	6.065	0.406452	16.445	7.04	1.685	1.545	7.995	0.912903	3.51	4.525	33.635	7.765	6.46	1.20588
24	0.00293333	36	0.0349667						2.1	-1.385	-2.555	-3.155	-6.26	3.975	-1.635	-1.165	-2.58	-0.308824	-1.505	1.89706	0.145	-0.945	-0.28	0.0306452	-0.00735294	10.93	8.055	6.375	11.4792	3.975	14.96	4.015	7.735	1.85	1.99	9.665	0.43871	19.045	9.04	3.085	2.745	4.795	0.558065	4.71	5.325	24.435	11.565	10.66	5.02941
25	0.00293333	36	0.0423333						2.2	-4.585	-2.155	-1.755	-1.66	2.975	-1.435	-0.165	1.82	1.16176	-2.105	1.30882	-0.255	0.655	-0.28	-0.033871	-0.00735294	14.13	6.855	5.975	4.8125	2.975	15.76	1.815	7.335	3.25	2.39	5.865	0.535484	23.645	5.24	5.485	2.545	6.595	0.880645	2.51	5.725	17.635	5.765	5.66	2.08824
25	0.0106333	36	-0.0085						2.3	-4.585	-1.155	-1.755	-3.46	0.975	-0.635	-0.365	-0.38	-0.0147059	-0.305	0.720588	-0.255	-1.545	-0.08	-0.033871	0.286765	10.53	7.055	5.575	7.10417	0.975	13.16	1.815	7.135	3.25	0.59	4.265	0.6	20.645	8.64	4.485	2.145	9.595	0.558065	2.51	3.125	12.035	10.365	9.26	0.911765
25	0.0116667	36	-0.0083						2.4	-2.985	-1.355	-0.755	-0.26	0.375	-2.235	4.035	1.62	-0.0147059	-0.305	-0.455882	-0.255	2.655	-0.08	-0.033871	0.580882	12.33	7.855	3.775	5.4375	0.375	13.16	1.815	9.335	2.05	4.19	7.065	0.503226	19.845	4.84	0.285	2.745	5.395	0.912903	1.91	3.525	12.835	9.965	9.46	2.67647
26	0.0103	37	0.0079						2.5	-2.785	-1.155	-0.555	-5.26	0.775	-2.835	-2.565	0.62	-0.0147059	0.495	-0.455882	-0.255	1.055	0.12	-0.033871	2.05147	6.53	6.455	4.775	6.0625	0.775	12.96	1.415	8.735	1.45	4.39	7.265	0.729032	21.045	7.84	4.285	2.345	5.995	0.622581	1.11	4.325	8.235	9.365	9.06	0.617647
26	0.0119	37	0.0262333						2.6	-4.185	-3.155	-2.955	-4.86	-1.625	-1.035	-1.965	2.42	1.45588	0.895	-0.455882	0.345	-1.945	-0.08	-0.0016129	1.16912	10.33	7.855	6.775	10.2292	-1.625	18.76	2.815	10.335	1.65	2.99	-0.735	0.277419	22.445	12.04	5.485	3.945	4.395	0.719355	1.91	3.125	3.235	7.965	9.66	-0.264706
26	0.0324	37	0.0363667						2.7	-1.985	-1.755	-1.555	-2.66	2.175	-2.835	-2.165	0.62	0.279412	-2.905	0.426471	0.145	-1.945	-0.08	-0.066129	0.580882	5.53	5.255	5.975	5.22917	2.175	13.36	4.415	13.535	2.65	2.19	6.265	0.535484	16.445	7.44	5.685	2.145	8.595	0.751613	2.31	3.525	10.035	6.765	5.86	1.5
27	0.0287	37	-0.00893333						2.8	-0.585	-1.755	-1.755	-0.66	-0.625	-0.635	-3.965	-1.38	-0.0147059	-0.305	0.426471	0.545	-1.345	-0.08	-0.0016129	1.16912	10.33	7.255	7.375	6.27083	-0.625	14.96	4.015	6.335	2.25	1.99	6.865	0.6	12.045	3.44	5.085	2.745	4.595	0.590323	4.11	3.325	2.835	4.565	8.46	0.911765
27	0.0392	38	0.006						2.9	-1.585	-1.955	0.045	-4.06	0.575	-2.635	-2.165	-1.18	0.279412	-1.305	-0.455882	-0.255	-3.545	0.32	-0.033871	0.286765	5.53	3.055	3.775	1.47917	0.575	7.56	2.415	5.935	1.45	1.39	5.665	0.374194	17.645	3.84	0.085	1.145	3.595	0.46129	2.11	1.725	-0.965	7.965	7.66	3.85294
27	0.0144	38	0.0282667						3	-4.785	-3.555	-0.955	-4.26	-2.425	-1.235	-1.565	1.02	1.45588	0.695	2.19118	-0.055	-2.545	-0.08	-0.0016129	1.16912	7.93	4.455	6.175	3.5625	-2.425	11.56	1.015	6.535	3.05	1.59	5.665	0.309677	20.445	5.44	1.085	1.945	7.795	1.04194	3.91	2.125	1.635	4.765	8.66	0.911765
28	0.00283333	38	0.0347667						3.1	-0.985	-3.555	-1.555	-1.66	-1.025	-1.035	2.435	-0.58	1.16176	-0.105	0.426471	0.345	0.455	-0.08	-0.033871	-0.00735294	9.13	4.855	3.775	1.6875	-1.025	10.96	2.815	5.735	2.45	0.59	5.265	0.43871	19.645	6.24	5.285	3.145	5.995	0.525806	1.31	1.925	3.035	4.765	10.06	1.20588
28	0.0105667	38	0.0374						3.2	-0.185	-0.355	-1.355	-1.26	-2.425	-1.635	-4.165	-0.18	0.279412	0.095	-0.455882	-0.255	-0.945	-0.08	-0.0016129	0.875	0.93	7.255	2.975	5.02083	-2.425	12.16	1.615	8.135	1.65	2.59	5.665	0.245161	18.845	5.84	1.485	0.545	8.595	0.687097	0.91	1.725	8.235	5.965	7.06	3.55882
28	0.0163333	39	0.0419333						3.3	-3.585	-1.355	-2.355	-3.26	-2.025	-3.835	-2.965	3.62	2.04412	-2.305	0.132353	-0.255	-1.745	0.12	-0.0016129	0.286765	4.13	7.855	6.975	6.6875	-2.025	9.36	0.015	8.135	1.25	-0.41	7.265	0.341935	20.645	7.24	2.285	1.145	5.195	0.654839	0.91	1.125	7.235	5.965	7.46	0.323529
28	0.0322	39	0.00763333						3.4	-1.385	-0.955	-2.955	0.54	0.175	-1.435	-2.965	-1.98	0.279412	-2.705	0.720588	-0.255	-1.345	-0.08	-0.0016129	0.875	7.73	5.055	6.975	2.52083	0.175	9.76	-0.185	9.335	1.65	1.79	4.665	0.341935	22.845	1.24	3.485	1.545	7.795	0.396774	1.71	1.725	5.835	5.365	7.66	1.79412
28	0.0480667	40	0.0144333						3.5	0.615	-1.955	0.045	-1.26	-3.225	-0.635	-2.765	-0.38	-0.308824	0.695	-0.161765	-0.055	-1.945	-0.28	-0.066129	0.286765	4.73	5.655	4.375	3.14583	-3.225	8.56	0.215	6.335	1.05	3.19	6.865	0.696774	14.645	3.84	0.885	0.945	8.595	0.558065	0.51	2.325	3.635	3.765	7.86	1.20588
29	0.00256667	40	0.0281						3.6	-4.585	-1.555	-2.755	-4.86	-5.025	-2.635	-2.765	-2.18	1.16176	-2.505	-0.161765	-0.255	-4.945	0.12	-0.0016129	2.93382	4.33	8.255	7.575	1.6875	-5.025	12.36	1.215	5.535	0.65	0.79	1.665	0.277419	15.045	4.44	0.485	1.945	6.995	0.493548	1.31	1.525	9.435	2.365	8.66	1.79412
29	0.0102333	40	0.0407667						3.7	-2.785	-1.555	-2.555	-2.86	-4.225	0.365	-0.765	0.22	0.867647	0.495	-0.161765	-0.055	-1.545	-0.08	-0.0016129	1.46324	4.33	5.855	3.375	4.60417	-4.225	12.56	2.415	5.935	0.85	2.19	8.465	0.503226	13.445	1.84	0.085	1.345	3.995	0.46129	2.71	1.925	7.835	8.765	8.86	0.0294118
29	0.0204667	40	0.0146667						3.8	-1.985	-4.155	-1.755	-2.66	-4.625	-0.035	-0.365	-1.18	0.867647	-0.705	1.01471	0.145	-1.545	-0.08	-0.033871	-0.00735294	1.93	3.855	5.175	5.02083	-4.625	7.36	1.815	6.135	0.85	2.79	5.665	0.6	13.645	1.24	-0.315	1.545	4.395	0.816129	-0.09	0.725	1.435	1.165	9.46	1.79412
29	0.0406333	40	0.0350667						3.9	-2.585	-2.155	0.045	-3.86	-1.825	-2.035	-1.965	-0.38	1.16176	-0.705	1.30882	-0.055	0.255	0.12	-0.0016129	0.875	5.53	5.655	3.575	4.39583	-1.825	5.76	2.215	5.735	1.25	0.19	5.665	0.277419	10.645	6.24	2.885	0.945	2.595	0.429032	0.91	1.725	12.635	6.765	11.06	1.20588
29	-0.00633333	40	0.009						4	-3.385	-1.755	-2.955	-3.66	-3.825	-3.435	-3.765	-1.18	0.867647	-1.705	-0.455882	-0.055	-3.945	-0.28	-0.0016129	-0.00735294	5.33	4.655	4.375	2.52083	-3.825	10.76	0.015	2.735	1.25	1.39	3.865	0.406452	13.245	3.64	1.885	0.345	3.195	0.493548	2.11	-0.075	2.435	3.165	7.86	2.08824
29	0.0105667	40	0.0125333						4.1	-2.585	-2.955	-1.555	-3.06	-3.425	-0.835	-4.965	1.82	-1.19118	0.295	0.426471	0.145	-0.145	-0.08	0.0629032	-0.301471	1.53	4.055	2.375	0.854167	-3.425	9.16	1.615	4.735	-0.15	-0.01	1.865	0.245161	10.245	6.44	0.885	1.345	2.595	0.364516	-0.29	1.725	0.835	0.165	7.26	1.5
30	0.0101667	40	0.0271333						4.2	-2.785	-1.955	-1.155	-1.46	-3.425	-3.635	-2.165	-0.58	-0.602941	-1.105	1.60294	-0.255	-1.345	0.32	-0.033871	-0.00735294	4.73	3.255	3.975	2.10417	-3.425	9.96	2.415	4.735	0.65	-0.01	0.465	0.309677	11.445	1.64	1.685	0.545	5.795	0.493548	0.71	1.125	6.035	0.965	7.66	0.911765
30	0.0082								4.3	-1.185	0.445	-1.955	-3.06	-3.025	-0.235	-1.965	-3.58	-1.77941	1.095	0.132353	0.145	0.255	-0.28	-0.033871	-0.301471	2.93	4.255	5.975	-1.4375	-3.025	3.76	2.015	2.135	-0.15	-1.01	9.065	0.212903	21.045	-2.16	-1.315	-0.055	3.595	0.558065	0.91	-0.075	6.235	4.565	9.86	1.5
30	0.0268333								4.4	-4.585	-2.155	-2.155	-5.06	-2.625	-0.235	-2.965	-0.38	-1.19118	-0.505	0.720588	0.145	-1.745	-0.28	-0.033871	-0.00735294	0.53	3.655	6.175	-1.64583	-2.625	4.56	1.415	1.135	0.25	0.79	3.865	0.341935	20.245	2.44	-0.515	0.745	7.595	0.880645	-0.29	1.925	8.435	-1.235	11.06	0.0294118
31	0.0263								4.5	-2.585	-1.355	-3.955	-2.46	-1.625	-1.835	-4.165	-0.18	-1.19118	1.295	0.426471	-0.055	0.055	-0.28	0.0306452	-0.595588	3.93	2.255	2.575	-4.35417	-1.625	5.36	0.415	2.735	0.25	-0.21	1.665	0.341935	19.445	4.24	1.885	0.145	5.195	0.590323	0.31	1.525	7.435	1.165	6.26	-0.264706
31	0.0343667								4.6	-3.385	-1.355	-2.755	-5.46	-1.425	-2.435	-3.565	0.02	-0.0147059	-2.105	0.132353	-0.255	-2.145	-0.08	-0.033871	-0.00735294	2.33	2.055	2.375	1.47917	-1.425	2.96	-0.985	2.335	1.65	-1.01	5.865	0.729032	17.245	1.64	-1.115	0.745	8.395	0.590323	-0.09	0.925	9.035	0.565	5.06	-0.264706
31	0.0487333								4.7	-1.185	-3.555	-0.355	-3.06	-4.025	-4.235	-2.365	0.82	-0.897059	1.295	1.01471	-0.255	-1.745	-0.08	0.0306452	-0.595588	2.33	0.255	1.575	-6.22917	-4.025	2.16	-0.785	-1.065	0.25	-1.21	5.865	0.503226	12.845	1.04	0.885	0.945	5.995	0.590323	0.31	-0.475	-4.765	1.765	5.86	0.911765
32	0.0028								4.8	-4.585	-2.355	-1.755	-1.66	-2.025	-0.035	-3.365	-0.58	0.867647	-1.105	0.720588	-0.055	0.855	0.12	0.0629032	-1.47794	-0.47	0.255	-1.825	-6.4375	-2.025	-2.44	-0.585	0.335	1.25	-0.81	3.065	0.245161	16.045	0.84	-1.715	1.145	8.395	0.719355	-0.09	-0.275	-2.765	-1.035	8.26	0.0294118
32	0.01								4.9	-0.985	-0.955	-1.955	-4.26	-1.025	-3.035	-2.165	-1.58	-1.48529	-1.305	-0.455882	-0.255	-3.345	0.32	-0.0016129	1.75735	0.33	0.055	0.375	-9.77083	-1.025	0.56	-0.785	-0.665	0.85	-1.41	3.465	0.341935	13.645	-1.96	-0.915	0.545	7.995	0.912903	-0.49	-0.675	-7.965	-1.835	5.06	-0.852941
32	0.0081								5	-4.585	-4.555	-3.355	-3.26	-4.625	-3.035	-2.765	-0.78	-0.0147059	-0.705	0.132353	-0.255	-2.945	-0.08	-0.033871	-0.595588	-1.87	0.055	-0.625	-10.3958	-4.625	2.96	-1.185	1.135	0.25	-2.01	5.865	0.277419	16.045	-0.36	-1.115	-0.055	1.395	0.719355	0.11	-1.475	-6.565	-1.235	4.46	0.323529
32	0.0278333								5.1	-2.985	-3.955	-2.955	-5.46	-0.625	-0.835	-5.165	-2.38	-0.0147059	-0.905	1.01471	-0.255	-2.145	-0.08	0.0951613	-1.77206	-1.07	-0.745	-1.025	-6.22917	-0.625	-1.44	-0.185	-3.665	0.05	0.59	4.265	0.245161	8.445	0.24	-0.315	-0.455	3.595	0.396774	-0.29	-1.475	-6.165	-4.235	5.06	-0.852941
32	0.0381								5.2	-2.185	-3.955	-2.555	-4.66	0.775	-2.435	-4.965	-1.98	0.867647	0.095	-0.455882	0.145	-3.545	-0.28	0.0306452	-0.00735294	-3.07	0.055	-0.025	-4.97917	0.775	-0.64	-1.785	-1.065	-0.15	-1.21	3.665	0.212903	15.845	-1.76	-2.515	0.545	5.395	0.493548	-0.49	-2.075	-2.565	-5.235	5.46	-0.558824
34	0.0107333								5.3	0.015	-4.155	-2.755	-6.06	-2.425	-2.235	-6.565	-2.78	-0.308824	-0.305	-0.455882	-0.055	-3.945	0.12	0.0629032	0.580882	-4.27	0.655	-3.425	-4.5625	-2.425	-2.44	-2.385	-1.065	-0.15	-1.01	-1.935	0.277419	9.245	-3.76	2.285	0.345	3.995	0.622581	-0.69	0.325	-7.965	-2.035	2.46	-0.852941
34	0.0118667								5.4	-5.185	-2.955	-2.555	-5.86	-4.225	-3.035	-5.765	-2.98	-0.897059	-1.305	1.01471	-0.255	-2.345	-0.08	-0.0016129	-0.301471	-4.07	-2.345	-0.025	-7.27083	-4.225	-3.04	1.015	-2.065	-0.55	0.19	1.865	0.43871	6.245	-1.76	-0.115	-0.255	1.395	0.654839	0.11	-0.675	-7.765	-3.435	4.86	0.911765
34	0.0209333								5.5	-4.185	-4.955	-3.355	-5.26	-1.625	-2.635	-3.165	-1.98	-0.897059	1.295	0.132353	-0.055	-3.145	0.32	0.0306452	-0.595588	-0.27	0.655	-1.025	-9.97917	-1.625	-0.84	0.015	-2.665	0.65	-1.61	1.665	0.180645	7.845	-1.76	-2.515	0.145	3.795	0.654839	-0.69	-1.075	-5.765	-2.235	3.46	-1.14706
34	0.0295								5.6	-3.785	-4.555	-3.155	-5.06	-5.825	-4.235	-6.365	-3.38	0.279412	-0.105	-0.161765	-0.255	-5.545	-0.08	0.0306452	-0.00735294	-2.07	-2.145	-3.625	-11.6458	-5.825	-3.64	-0.585	-2.465	-0.15	-0.81	2.265	0.341935	5.045	-4.56	-2.315	0.345	-1.005	0.3	0.11	-0.275	-11.165	-6.035	2.86	0.323529
34	0.0310333								5.7	-3.185	-3.555	-3.155	-7.06	-2.425	-3.835	-6.565	-1.78	0.573529	-0.705	-1.63235	-0.255	-4.145	0.12	-0.0016129	-0.00735294	-3.27	-2.545	-1.425	-10.6042	-2.425	-6.44	-1.985	-2.465	-0.35	-0.61	6.065	0.374194	6.045	-0.56	-3.715	0.345	-1.205	0.590323	0.91	-0.275	-8.565	-5.435	-2.14	-0.852941
34	0.0391								5.8	-3.785	-3.955	-3.755	-6.26	-0.025	-3.635	-3.765	-1.98	-0.602941	-2.305	-0.161765	-0.255	-5.745	-0.28	-0.0016129	-1.18382	-4.27	-1.945	0.375	-13.1042	-0.025	-5.84	-1.585	-6.065	0.05	-0.21	1.465	0.341935	9.445	-4.56	-1.115	0.545	0.195	0.332258	-0.29	-1.475	-9.565	-2.035	4.06	2.08824
34	0.0466								5.9	-6.185	-5.755	-3.355	-8.06	-3.425	-3.635	-5.565	-2.18	-0.308824	0.295	-1.33824	-0.255	-4.945	-0.28	-0.033871	-0.889706	-2.27	-2.345	-1.225	-15.1875	-3.425	-2.84	-1.785	-1.065	0.05	-0.61	-1.135	0.374194	5.445	-2.96	-0.715	-0.055	4.195	0.332258	0.51	-0.875	-13.765	-4.435	2.06	0.323529
35	0.00283333								6	-5.785	-6.155	-4.155	-7.66	-2.825	-4.635	-6.565	-3.78	-0.0147059	-2.105	0.720588	-0.255	-5.745	0.32	0.0306452	-1.77206	-1.07	-1.745	-1.425	-16.6458	-2.825	-7.04	-0.585	-5.465	0.45	0.19	-2.935	0.245161	1.645	-3.76	-1.115	0.545	4.795	0.3	-0.69	-1.675	-11.965	-7.635	3.26	0.911765
35	0.0115333								6.1	-4.585	-5.555	-3.555	-8.26	-0.225	-2.635	-6.365	-3.98	-0.897059	0.495	-1.63235	0.145	-5.945	-0.08	-0.033871	-1.18382	-3.47	-1.745	-7.025	-17.2708	-0.225	-5.84	-1.585	-3.865	0.05	-0.41	-0.935	0.148387	5.045	-1.36	-3.315	-0.255	4.795	0.203226	-0.49	-2.075	-13.365	-4.435	0.86	0.323529
35	0.026								6.2	-6.585	-6.555	-5.355	-8.86	-1.025	-3.635	-6.765	-1.98	0.279412	-0.505	-1.33824	-0.055	-3.545	0.12	-0.033871	0.286765	-2.27	-1.745	-3.225	-17.2708	-1.025	-4.24	-1.385	-3.665	0.85	0.59	-1.935	0.116129	4.645	-2.16	-1.315	-0.255	-5.005	0.13871	-0.29	-1.875	-10.165	-5.235	3.06	-0.264706
35	0.0372667								6.3	-6.385	-5.755	-4.755	-4.66	1.375	-2.635	-7.165	-3.98	0.279412	-0.305	-0.75	0.145	-1.345	-0.28	-0.033871	-1.77206	-2.67	-2.145	-3.625	-16.6458	1.375	-1.64	-2.585	-4.865	0.25	-1.41	0.865	0.0193548	1.245	1.24	-1.315	1.145	0.595	0.267742	-0.29	-2.475	-11.565	-5.435	0.46	1.20588
35	0.0321333								6.4	-2.985	-5.955	-4.555	-8.06	-1.025	-1.635	-4.965	-1.78	-0.602941	-2.705	0.426471	-0.255	-2.745	-0.08	-0.066129	-0.595588	-1.67	-2.545	-1.625	-17.2708	-1.025	-1.44	-1.385	-4.065	1.05	-0.81	0.865	0.083871	4.445	-3.56	-0.915	-0.055	2.395	0.0741935	0.51	-2.275	-11.765	-1.835	3.46	2.67647
36	0.00313333								6.5	-5.185	-5.555	-3.555	-10.26	0.375	-5.435	-5.965	-4.58	1.16176	-0.305	-1.33824	-0.255	-3.345	0.52	-0.0016129	-0.301471	-0.27	-2.345	-3.625	-17.6875	0.375	-7.24	-1.385	-4.265	0.05	-2.41	-1.135	0.116129	1.845	-0.36	-1.715	-0.055	0.595	0.429032	-0.89	-2.275	-10.765	-4.835	3.06	-1.44118
36	0.0105667								6.6	-5.585	-6.155	-4.955	-8.86	-2.025	-5.035	-6.965	-5.38	-0.602941	-1.905	-0.161765	-0.255	-5.545	-0.08	-0.0016129	-0.00735294	-5.67	-1.545	-2.825	-17.2708	-2.025	-6.24	-0.985	-5.465	0.65	-0.21	1.865	0.116129	4.645	-3.16	-2.115	-0.055	5.395	0.0419355	0.51	-0.275	-9.565	-2.835	2.86	-0.852941
36	0.0216667								6.7	-7.585	-6.755	-3.955	-10.06	0.375	-4.435	-6.565	-4.38	-0.897059	-1.305	-1.04412	0.145	-4.945	-0.08	-0.0016129	-0.00735294	-2.27	0.455	-2.025	-16.4375	0.375	-2.84	-0.985	-1.265	0.25	-1.81	-0.335	-0.109677	11.045	0.44	-2.515	-0.455	-1.005	0.0741935	-0.29	-3.275	-13.565	-1.635	0.86	-0.558824
36	0.0246								6.8	-6.985	-5.955	-3.955	-9.86	-1.625	-5.635	-7.765	-4.58	0.573529	0.095	-0.75	-0.255	-4.945	-0.28	-0.066129	-1.47794	-0.07	1.455	-2.225	-15.6042	-1.625	-1.04	-0.585	-0.065	-0.55	-1.61	-0.135	-0.0129032	3.845	-0.56	-1.315	-0.055	5.595	0.0419355	2.31	-0.675	-12.165	0.165	2.06	-0.558824
36	0.0346667								6.9	-6.385	-5.555	-4.155	-7.26	-2.625	-6.435	-6.565	-2.78	-1.19118	-0.505	-0.161765	-0.255	-5.545	-0.08	-0.066129	-1.77206	-0.27	0.255	-2.225	-19.1458	-2.625	-3.44	-1.385	-0.865	0.45	-0.61	5.265	-0.0451613	9.645	-0.16	-2.115	0.145	1.795	-0.0225806	-0.29	-1.075	-12.965	-1.835	4.06	-0.852941
36	0.0467
37	0.0105667
37	0.0108
37	0.0157333
37	0.0191
37	0.0303333
37	0.0335
37	0.0441333
37	0.0465667
38	6.66667e-05
38	0.0112
38	0.0131333
38	0.0153667
38	0.0282667
38	0.0362
39	0.0029
39	0.0116333
39	0.0109333
39	0.0251667
39	0.0304333
39	0.0344667
39	0.0366667
40	0.000366667
40	0.0028
40	0.0162667
40	0.0201667
40	0.0253333
[truncated: 200 more columns]

## Sheet: Fig3
Fig. 3b retrograde cell count						Fig. 3d PBN response to sucrose																								Fig.3 f		Fig. 3h-j MS response to sucrose (Before PBN muscimol)
structure	NST	PB	VPMpc	GC			cell #																							EPSC (pA)		t(s)	cell #															average
mouse1	0	38	0	0		t(s)	1	2	3	4	5	6	7	8	9	10	11	12	13	14	15	16	17	18	19	20	21	22		30			1	2	3	4	5	6	7	8	9	10	11	12	13	14	15	mean	se
mouse2	0	33	0	0		-0.999	1.82672	3.32294	-0.482341	0.57735	-2.20893	1.28649	-1.74821	-1.91075	3.81523	-2.05672	1.22894	-2.35146	1.63129	-0.776643	-2.33662	1.07786	-0.0279652	0.219877	-0.741122	-2.58014	-0.248636	4.11792		10.7		-1	-0.745871	-0.120404	-0.493677	3.09441	-0.764305	-1.88592	-0.467472	-1.12933	-0.971324	-0.248665	-0.515422	-0.162922	-0.556823	-0.712119	3.52378	-0.143738	0.379514
mouse 3	0	35	0	0		-0.899	-2.34864	-1.19368	0.482341	4.04145	-2.20893	-1.28649	-2.1501	3.54854	-1.41709	4.16127	-0.908347	3.74491	-0.181254	-2.32993	0.155774	-2.0659	2.20925	1.09939	2.22337	1.42007	1.96146	4.91752		105.6		-0.9	-1.02085	-0.808425	-0.493677	-0.407791	-1.22752	2.62188	-0.467472	-0.686458	-0.685641	8.74849	-0.515422	-0.524971	-0.91319	1.57905	-0.57853	0.307965	0.658148
						-0.799	-1.3048	0.742017	0.803902	-4.04145	3.40106	-1.28649	1.86877	-3.00261	1.19907	-0.143492	-1.97699	-1.916	-1.99379	-0.776643	0.155774	-2.51501	2.76856	2.41865	0.952872	3.42018	-1.35368	-0.359818		142.6		-0.8	-0.677127	-0.464414	6.98201	0.215889	-0.30109	-0.505978	-0.857033	0.332157	-1.25701	-0.248665	-0.103084	-0.162922	1.00228	-1.33135	4.57565	0.479954	0.587967
						-0.699	-1.3048	2.67771	-3.37639	-0.57735	1.99856	-1.80108	-0.542547	-0.454941	0.763046	-2.53503	1.22894	-1.48055	1.63129	-0.776643	-1.09042	-2.51501	-1.70588	-0.219877	2.64687	-1.38007	0.856411	-0.199899		78		-0.7	-0.677127	4.79895	-0.493677	-0.407791	-1.22752	-0.505978	-0.0779121	-1.12933	-0.114273	3.32307	-1.75244	-0.162922	-0.91319	-0.712119	2.4719	0.161309	0.478873
						-0.599	-0.26096	1.38725	0.482341	-1.73205	1.29731	-2.83027	0.261227	-0.818895	-4.90529	-0.143492	3.36623	-0.609637	0.422926	0.776643	2.02507	-0.718574	-2.26518	0.659632	-2.01162	-0.580031	0.856411	-0.359818		27.5		-0.6	-0.402152	0.67082	4.86625	-0.407791	0.486376	-0.045998	4.44099	-0.509307	0.51423	-0.248665	0.92776	-0.887021	-0.467732	-1.64097	-1.6304	0.377759	0.488349
						-0.499	2.87056	0.742017	0.16078	-0.57735	0.596062	-0.771893	0.261227	-1.5468	2.50715	0.334815	-0.908347	-1.04509	2.83965	3.88322	0.778872	-2.51501	0.531339	-0.659632	2.64687	-0.980052	3.61903	0.759616				-0.5	-0.402152	-0.464414	-0.493677	-0.407791	1.87602	1.24195	-0.0779121	-0.509307	1.37128	-1.1529	4.6388	3.85582	-0.735007	-1.33135	3.52378	0.728875	0.499862
						-0.399	0.782881	3.32294	-0.16078	-2.88675	-1.50769	0.771893	0.261227	-1.5468	-2.28914	1.29143	-1.97699	0.696727	-1.38961	2.32993	-1.71352	0.179643	-2.26518	-1.53914	0.952872	0.620033	-3.01125	-0.839576				-0.4	-1.02085	1.70285	0.634728	1.65515	6.04495	-0.045998	0.934945	-1.04076	-0.971324	-0.700783	-0.103084	-0.887021	-1.09137	-0.0928851	1.42003	0.429239	0.479432
						-0.299	-0.26096	-1.83891	2.41171	-0.57735	0.596062	4.37406	-2.55198	0.636918	2.07112	-0.621799	-1.97699	2.00309	1.02711	-1.55329	0.155774	-0.269465	0.531339	-1.09939	-4.55261	-0.180009	-3.01125	-0.839576				-0.3	-0.814615	-0.464414	-0.493677	-0.407791	-1.22752	1.24195	-0.857033	-0.597883	-0.114273	-0.248665	-0.92776	-0.524971	-1.00228	0.650196	-1.27978	-0.471235	0.174246
						-0.199	0.782881	-1.19368	-4.34107	-0.57735	1.29731	2.31568	0.663113	-0.818895	-1.41709	-2.05672	3.36623	-1.916	3.44383	-1.55329	-1.09042	1.97608	-3.38379	-0.659632	0.952872	-1.78009	3.06651	-0.679657				-0.2	-1.15833	-0.808425	-0.493677	-0.407791	-1.22752	-0.505978	-0.0779121	-1.39506	-1.25701	-0.248665	-0.92776	-0.887021	-1.35865	-1.95059	1.42003	-0.75229	0.202225
						-0.099	2.87056	2.67771	0.803902	-1.73205	-0.105187	1.28649	0.261227	-0.454941	-0.109007	3.20466	-1.97699	1.56764	-3.80633	3.10657	2.64816	1.52697	0.531339	0.659632	1.37637	1.42007	-0.248636	-1.31933				-0.1	-0.883359	10.9911	-1.19893	-1.84705	-1.22752	2.62188	-0.857033	-0.686458	-0.399957	-1.1529	-0.92776	4.94197	-0.91319	1.57905	-0.57853	0.630757	0.874203
						0.001	0.893415	-1.63024	-1.95196	-2.39575	0.855541	0.474342	-0.333141	-3.21793	-2.59289	-1.31865	2.02021	-2.17972	-2.05574	1.04116	0.264392	-0.339562	1.32619	-2.65165	1.75564	2.24276	-2.55732	-3.76074				0	3.94934	-2.18447	0.634728	-0.887544	1.87602	-0.045998	2.10363	0.0664314	-0.114273	3.32307	-0.515422	-0.887021	2.33866	2.5079	1.42003	0.905671	0.452985
						0.101	0.893415	-0.772217	-2.94448	-2.39575	-0.977761	-1.89737	-2.41527	-0.703922	0.0762616	-1.65677	4.90622	2.38248	7.0809	-0.115684	0.264392	0.226375	0.497321	-3.71231	-0.43891	0.334028	-4.2072	-5.36961				0.1	1.68079	-0.120404	0.634728	0.215889	1.87602	-0.045998	-0.467472	1.12933	0.51423	1.96671	0.92776	2.76968	-0.200456	-0.0928851	-0.57853	0.680626	0.261893
						0.201	4.72234	-1.63024	-1.62112	-0.552866	0.24444	0.474342	-2.8317	0.804482	0.0762616	-0.980535	7.79222	-1.1659	-4.33991	1.04116	-1.05757	-0.905499	-1.98928	-2.12132	2.30428	3.19713	8.16693	-1.34743				0.2	-0.0584323	-0.120404	-1.19893	-1.84705	3.26567	-0.505978	-0.467472	-0.243582	0.51423	0.61036	3.40179	2.76968	-0.467732	-0.0928851	3.52378	0.605535	0.452979
						0.301	-4.21181	2.65986	-0.628598	-0.552866	5.13325	-0.948683	-0.333141	0.804482	-1.06766	1.04816	1.0582	3.90322	3.27396	3.35485	4.23027	3.05606	3.81279	5.3033	4.49883	8.44615	4.04222	3.47919				0.3	1.47456	-0.120404	0.634728	0.215889	1.87602	2.62188	-0.857033	1.92651	7.37064	-0.248665	-0.103084	1.68353	1.00228	-1.02174	0.368156	1.12155	0.52566
						0.401	2.16972	3.51788	-4.26785	-0.552866	-1.58886	1.42302	1.33256	1.81008	1.9828	1.72439	-1.82781	1.36866	1.75119	2.19801	4.89124	2.49012	0.497321	6.89429	5.5961	7.96896	-0.907436	7.09915				0.4	7.86774	-0.808425	2.75049	4.53367	3.26567	5.38176	6.77835	7.77247	3.08538	-1.1529	-0.103084	7.11427	7.14961	4.3656	2.4719	4.0315	0.788677
						0.501	-2.93551	0.0858019	3.67234	-0.552866	0.24444	4.26907	4.24754	0.804482	-1.44897	2.73873	4.90622	5.42395	0.989803	3.35485	6.87418	3.622	5.47053	2.12132	6.69338	6.06023	-0.907436	5.8925				0.5	16.117	1.70285	6.98201	4.53367	1.87602	5.38176	4.44099	18.1358	7.37064	-0.248665	8.34984	6.02812	15.7024	3.43675	-0.57853	6.61538	1.5052
						0.601	-1.6592	0.943821	2.01813	-0.552866	-0.36666	-0.948683	4.24754	2.31289	5.03327	3.07685	1.0582	5.93087	4.03535	1.04116	4.23027	-0.339562	2.15506	3.71231	2.85292	7.96896	6.51704	8.50692				0.6	10.5487	2.73488	2.75049	3.09441	1.87602	9.52158	7.94703	11.7584	-0.114273	1.96671	3.40179	3.85582	10.0896	-0.712119	0.368156	4.60582	1.08244
						0.701	-1.6592	0.0858019	0.694766	-0.552866	0.855541	1.89737	-1.16599	0.301681	0.0762616	1.38627	1.0582	3.90322	2.51258	-1.27253	4.89124	-0.905499	4.64166	4.77297	3.95019	6.53741	6.51704	7.09915				0.7	9.72382	6.86301	0.634728	-0.887544	6.04495	6.7617	9.11571	10.4297	6.51359	-0.248665	3.40179	0.597381	8.75326	2.5079	1.42003	4.77543	1.01008
						0.801	-1.6592	-0.772217	1.68729	5.89723	-0.36666	0.474342	3.41469	0.804482	1.9828	1.38627	0.0962003	-2.17972	3.27396	2.19801	5.55222	5.88574	2.15506	5.3033	2.30428	1.2884	4.86716	6.89804				0.8	8.8989	-0.120404	4.86625	-1.84705	6.04495	9.52158	2.10363	8.30393	9.08474	1.96671	0.92776	4.94197	6.88234	6.2233	3.52378	4.75483	0.920536
						0.901	-1.6592	-0.772217	0.694766	3.13291	-0.36666	2.37171	-0.333141	1.30728	5.41457	1.04816	0.0962003	1.36866	3.27396	2.19801	2.24733	8.71543	7.12827	1.59099	8.33929	7.0146	14.7665	7.70248				0.9	8.07397	-0.808425	2.75049	5.97293	0.486376	4.00182	2.10363	4.31804	1.37128	4.67942	9.58685	-0.524971	7.41689	3.43675	-0.57853	3.48577	0.843077
						1.001	-0.382892	0.943821	2.67981	-0.552866	-0.977761	0.474342	0.499711	0.301681	1.60149	5.44366	1.0582	4.91704	3.27396	10.2959	1.58635	4.75387	-0.331547	7.42462	3.95019	4.62868	7.34198	12.1269				1	6.21788	5.83098	0.634728	-0.887544	1.87602	5.38176	0.934945	7.50675	3.08538	1.96671	5.87581	3.85582	3.40776	0.650196	-0.57853	3.05058	0.687026
						1.101	-0.382892	-1.63024	-0.628598	2.21146	-0.977761	0	2.16541	1.30728	1.22019	4.0912	3.94421	0.86175	-0.532971	7.98223	0.925371	1.92419	2.15506	4.77297	1.75564	4.1515	10.6418	9.31135				1.1	5.59919	2.73488	0.634728	1.65515	1.87602	1.24195	-0.0779121	9.36683	0.51423	0.61036	0.92776	2.76968	7.41689	-0.712119	4.57565	2.60889	0.750577
						1.201	-1.6592	0.943821	1.02561	-1.47431	0.855541	0.948683	3.83112	4.82689	0.45757	1.72439	-1.82781	2.8894	1.75119	1.04116	2.24733	0.792312	6.2994	2.12132	13.277	6.53741	4.86716	6.09361				1.2	5.18673	-0.464414	2.75049	0.215889	7.4346	5.38176	4.44099	7.24102	7.37064	11.4612	5.87581	-0.887021	4.20958	-0.402502	-0.57853	3.94908	0.967094
						1.301	0.893415	2.65986	-0.628598	-4.23864	1.46664	-2.37171	0.916137	-1.20672	0.838878	0.0338115	3.94421	4.91704	3.27396	-1.27253	1.58635	4.18793	2.98393	6.89429	3.95019	6.06023	4.04222	6.29472				1.3	9.31136	1.70285	4.86625	-0.407791	3.26567	-0.505978	9.11571	6.84243	8.22769	-0.248665	0.92776	-0.524971	11.6933	3.43675	4.57565	4.15187	1.05579
						1.401	-2.93551	0.0858019	1.35645	-1.47431	-0.977761	0	-3.66455	3.82129	0.838878	3.75308	-2.78981	0.354838	2.51258	-0.115684	4.23027	3.622	5.47053	1.59099	0.658365	2.24276	13.1166	6.69693				1.4	6.83658	1.70285	2.75049	-0.407791	1.87602	5.38176	11.4531	6.44385	3.08538	1.96671	2.16477	4.94197	6.61506	-1.33135	-0.57853	3.52672	0.884645
						1.501	2.16972	3.51788	-2.94448	1.29002	4.52214	1.89737	0.499711	2.31289	1.9828	1.38627	1.0582	0.354838	0.989803	5.66854	0.925371	7.01762	2.15506	9.54594	6.14474	3.67431	2.39233	5.08806				1.5	2.91818	-0.808425	0.634728	3.09441	6.04495	12.2815	10.2844	1.66079	0.51423	3.32307	5.87581	2.76968	1.80411	0.650196	-0.57853	3.3646	0.982605
						1.601	-0.382892	-1.63024	0.363925	5.89723	-1.58886	2.37171	3.83112	-2.21233	0.45757	-0.304304	1.0582	-0.658985	-0.532971	-1.27253	2.24733	1.92419	3.81279	1.59099	9.98521	4.62868	8.99187	7.70248				1.6	4.56803	2.73488	6.98201	0.215889	3.26567	2.62188	0.934945	3.52086	-0.685641	0.61036	-0.103084	3.85582	5.54596	2.5079	-0.227906	2.42317	0.588357
						1.701	4.72234	-1.63024	0.363925	1.29002	-2.81106	1.89737	2.58184	-2.71513	1.22019	3.41497	1.0582	2.8894	1.75119	2.19801	3.56929	1.92419	4.64166	7.95495	7.24202	1.2884	3.21727	10.7191				1.7	4.98049	7.89504	4.86625	4.53367	6.04495	1.24195	6.77835	1.68293	-2.11406	1.96671	0.92776	-0.887021	7.68416	-1.33135	-0.929155	2.88938	0.885526
						1.801	0.893415	-3.34627	4.9957	1.29002	1.46664	0	0.499711	4.32409	6.5585	-1.99488	2.98221	2.38248	4.79674	-1.27253	0.264392	2.49012	-0.331547	3.71231	1.207	3.19713	3.21727	9.51246				1.8	0.237166	3.76691	4.86625	-0.407791	3.26567	4.00182	6.77835	-0.155007	-1.54269	8.74849	3.40179	-0.524971	1.26956	-0.0928851	-0.227906	2.22565	0.783384
						1.901	-1.6592	1.80184	1.35645	0.368577	1.46664	0	-0.333141	6.33529	0.838878	1.04816	2.98221	1.36866	4.79674	7.98223	0.264392	2.49012	2.98393	3.18198	7.24202	8.92333	12.2916	6.49583				1.9	-0.264664	6.86301	2.75049	-0.407791	8.82424	4.00182	-0.467472	-0.509307	-0.685641	-0.700783	3.40179	-0.162922	-0.111365	1.57905	-0.227906	1.59217	0.775686
						2.001	0.893415	0.0858019	2.34897	0.368577	-1.58886	1.42302	-0.749566	5.32969	1.9828	2.0625	4.90622	0.354838	3.27396	3.35485	-0.396587	0.226375	7.12827	0.53033	7.24202	7.0146	8.16693	13.7358				2	-0.539639	2.73488	4.86625	-0.407791	3.26567	10.9015	-1.24659	-0.420732	-0.971324	3.32307	5.87581	-1.97317	-0.556823	-0.712119	-0.57853	1.5707	0.919126
						2.101	-5.48812	1.80184	1.02561	0.368577	-0.36666	1.42302	0.916137	4.82689	3.12673	-0.642419	1.0582	8.97233	2.51258	1.04116	4.23027	3.05606	6.2994	4.77297	3.95019	3.19713	5.6921	9.91468				2.1	-0.952103	1.70285	0.634728	0.215889	0.486376	2.62188	2.10363	-0.332157	-0.685641	0.61036	2.16477	-0.524971	-0.645915	-1.33135	2.4719	0.56935	0.346026
						2.201	3.44603	-1.63024	3.34149	3.13291	2.07774	1.42302	-0.333141	1.81008	1.9828	0.371927	2.98221	-0.152073	-1.29436	5.66854	0.925371	6.45168	5.47053	6.89429	2.85292	7.0146	-0.907436	8.1047				2.2	-0.264664	4.79895	6.98201	4.53367	3.26567	-0.045998	3.27231	-0.420732	0.51423	-1.1529	0.92776	-0.524971	-0.556823	2.5079	-0.57853	1.55052	0.645706
						2.301	7.27495	3.51788	2.01813	3.13291	-1.58886	0.948683	-1.16599	4.32409	-0.305046	3.75308	2.02021	1.36866	-2.05574	-2.42937	0.264392	-3.73518	5.47053	1.59099	0.658365	11.3092	-0.0824942	9.91468				2.3	-0.264664	1.70285	2.75049	-0.887544	-1.69073	-0.505978	-0.0779121	-0.0664314	-0.685641	-0.248665	-1.3401	-1.61112	-0.735007	2.5079	-1.98103	-0.208906	0.374617
						2.401	-0.382892	2.65986	1.02561	-1.47431	1.46664	-0.474342	-2.41527	-2.71513	3.88934	1.04816	-0.865803	1.36866	9.36506	7.98223	2.24733	4.75387	2.98393	-0.53033	1.75564	3.67431	-0.0824942	8.30581				2.4	-0.19592	2.73488	0.634728	1.65515	-1.22752	-0.505978	2.10363	-0.509307	-0.399957	-0.248665	-0.515422	0.597381	-0.200456	-0.712119	-0.929155	0.152085	0.300918
						2.501	3.44603	3.51788	-0.628598	-1.47431	3.91104	0.474342	-4.91382	-4.22353	0.45757	0.371927	2.98221	-1.1659	4.79674	3.35485	-0.396587	1.35825	-1.98928	8.48528	3.40155	2.24276	4.04222	6.89804				2.5	-0.19592	3.76691	-1.19893	1.65515	3.26567	-0.045998	-0.0779121	-0.686458	-0.685641	-1.1529	-0.92776	-0.887021	-0.289548	-0.0928851	1.42003	0.257786	0.403012
						2.601	-2.93551	4.3759	0.694766	2.21146	3.29994	0.948683	0.499711	1.81008	2.74542	0.0338115	2.02021	0.86175	2.51258	5.66854	-0.396587	-0.905499	4.64166	1.59099	0.658365	4.1515	5.6921	3.6803				2.6	-0.883359	-0.808425	2.75049	-0.887544	-1.22752	-0.505978	0.934945	-0.0664314	-0.399957	-1.1529	-0.92776	-0.162922	-0.645915	-0.0928851	0.368156	-0.247201	0.26231
						2.701	-4.21181	-0.772217	1.68729	0.368577	-1.58886	-0.474342	2.58184	0.804482	5.03327	0.710042	-2.78981	-1.1659	5.55813	9.13907	2.90831	4.75387	1.32619	1.59099	2.30428	4.62868	7.34198	2.07142				2.7	-0.470896	0.67082	-1.19893	0.215889	-1.69073	-0.505978	-0.467472	-0.597883	-0.114273	-1.60502	-0.515422	-1.24907	-0.645915	1.57905	-0.227906	-0.454916	0.21952
						2.801	-0.382892	1.80184	1.68729	2.21146	0.855541	0	0.0832851	3.31849	3.88934	2.0625	-0.865803	-1.67281	4.03535	5.66854	2.90831	4.75387	-0.331547	2.12132	-2.08482	0.334028	5.6921	7.09915				2.8	-0.745871	-0.808425	-0.493677	1.65515	1.87602	-0.505978	-0.467472	-0.952183	-0.971324	-0.248665	-0.92776	-0.887021	-0.556823	-0.402502	-0.57853	-0.334337	0.227582
						2.901	2.16972	-2.48825	2.01813	5.89723	1.46664	-0.948683	-0.749566	0.804482	2.36411	0.0338115	0.0962003	4.91704	3.27396	2.19801	4.23027	7.58356	3.81279	7.42462	2.85292	3.19713	6.51704	5.49028				2.9	-0.677127	-0.464414	-0.493677	1.65515	1.87602	-0.045998	-0.0779121	-1.04076	-0.399957	-1.60502	-0.515422	0.597381	-1.09137	-1.33135	1.42003	-0.146296	0.278481
						3.001	2.16972	0.0858019	-0.628598	0.368577	1.46664	2.84605	-0.749566	-0.703922	1.9828	1.04816	0.0962003	0.354838	3.27396	1.04116	2.90831	0.226375	2.15506	2.12132	5.5961	5.10586	4.04222	2.27253				3	-0.883359	0.67082	-0.493677	-0.887544	-2.15395	-0.505978	-1.24659	-0.952183	-1.25701	-0.700783	-0.92776	-0.887021	0.200456	-0.402502	-0.227906	-0.710332	0.169343
						3.101	2.16972	1.80184	-0.297757	2.21146	-0.36666	0.474342	0.916137	-3.72073	1.9828	1.38627	1.0582	-0.152073	-5.10129	4.51169	2.24733	7.01762	0.497321	-0.53033	-0.43891	4.1515	2.39233	2.07142				3.1	-1.22708	-0.808425	-1.19893	-0.887544	-0.30109	-0.045998	-0.0779121	-0.332157	-0.685641	3.32307	-0.515422	-0.887021	-0.556823	-0.402502	0.368156	-0.282355	0.280906
						3.201	0.893415	5.23391	2.01813	-2.39575	-1.58886	1.89737	4.24754	-4.22353	3.50803	3.07685	2.02021	-1.67281	2.51258	-1.27253	1.58635	3.622	-1.98928	4.24264	6.69338	1.76558	3.21727	4.48473				3.2	-0.677127	-1.15244	-0.493677	-1.3673	-0.764305	-0.045998	0.934945	-0.509307	2.22833	1.96671	-0.103084	-1.97317	-0.37864	5.29445	-0.227906	0.1821	0.468464
						3.301	-1.6592	4.3759	-0.628598	1.29002	0.24444	2.84605	2.99827	3.31849	5.03327	0.0338115	2.98221	2.38248	2.51258	4.51169	2.90831	8.14949	7.12827	2.12132	5.04747	10.3549	2.39233	0.462551				3.3	-1.02085	-1.49645	-0.493677	-1.3673	-1.22752	-0.045998	-0.0779121	-0.155007	-1.25701	-0.700783	0.92776	-0.524971	-0.645915	-0.402502	-0.227906	-0.581069	0.164863
						3.401	-0.382892	0.514811	-2.2828	0.368577	-1.58886	-0.948683	-0.333141	1.30728	1.9828	0.371927	0.0962003	1.87557	-1.29436	3.35485	0.264392	3.622	1.32619	-1.06066	2.30428	4.62868	1.56739	2.87586				3.4	-0.333408	-0.808425	-0.493677	-0.887544	-1.69073	-0.045998	-0.0779121	-0.509307	-0.971324	0.61036	-1.3401	-1.24907	-0.289548	-0.712119	2.4719	-0.421793	0.254736
						3.501	-1.6592	4.3759	2.67981	-1.47431	-0.0611101	-1.89737	0.291498	-0.20112	0.45757	-0.304304	1.0582	-0.152073	-1.29436	-0.115684	3.56929	0.226375	2.15506	0.53033	4.49883	2.24276	2.39233	6.89804				3.5	-0.883359	-0.464414	0.634728	0.215889	-1.69073	-0.505978	-0.467472	-0.597883	-0.971324	-1.60502	0.92776	-0.887021	-0.824099	-0.0928851	-0.227906	-0.495981	0.18712
						3.601	4.72234	6.09193	-4.26785	3.13291	1.46664	2.84605	-0.333141	3.31849	1.9828	-1.31865	-0.865803	1.87557	5.17743	-0.115684	0.264392	1.92419	4.64166	1.59099	7.24202	7.49178	7.34198	3.07697				3.6	-1.02085	-1.15244	0.634728	-1.3673	-0.764305	5.38176	2.10363	-1.04076	3.08538	0.61036	-0.515422	-0.162922	-0.556823	-0.0928851	0.368156	0.367355	0.479647
						3.701	-1.6592	4.3759	1.35645	6.81868	1.46664	1.42302	1.33256	5.83249	4.65196	1.38627	6.34922	5.42395	6.70021	6.82538	4.23027	1.92419	-0.331547	1.60149e-15	6.69338	7.0146	7.75445	8.00414				3.7	-1.08959	1.70285	0.634728	0.215889	0.486376	1.24195	-0.467472	-0.420732	-2.11406	-1.1529	0.92776	0.597381	-0.91319	-0.712119	-0.929155	-0.132819	0.273136
						3.801	3.44603	1.80184	3.50691	2.67218	2.07774	-0.474342	2.99827	5.32969	2.74542	3.41497	7.79222	2.38248	5.55813	2.19801	-0.396587	1.92419	3.81279	2.65165	2.85292	4.62868	5.27963	6.49583				3.8	-1.15833	0.67082	-1.19893	-0.407791	-1.22752	-0.965957	-1.24659	-0.155007	-0.114273	-1.1529	-0.515422	-1.61112	-0.824099	1.57905	-0.57853	-0.593774	0.216418
						3.901	-1.6592	1.80184	3.01065	0.368577	-0.977761	3.79473	0.916137	-0.20112	5.79588	-0.642419	7.79222	2.12903	6.31951	6.82538	5.55222	0.792312	1.32619	5.3033	2.85292	4.1515	6.51704	5.28917				3.9	-1.15833	-1.15244	-0.493677	-0.407791	-0.764305	2.62188	-0.857033	-0.952183	-0.399957	-1.1529	-0.515422	-0.162922	-0.556823	-0.712119	2.4719	-0.279474	0.306413
						4.001	-1.6592	3.51788	3.01065	3.13291	2.68884	2.37171	2.16541	4.32409	3.12673	0.371927	7.79222	4.91704	2.51258	6.82538	-0.396587	1.92419	2.15506	3.18198	-0.43891	7.96896	10.6418	6.09361				4	-0.952103	-0.464414	0.634728	3.09441	-0.30109	-1.42594	-0.857033	-0.952183	-0.399957	3.32307	-0.515422	-0.887021	-0.824099	-0.712119	-0.57853	-0.12118	0.367886
						4.101	0.893415	0.0858019	1.02561	3.13291	-0.977761	-0.948683	2.99827	1.30728	4.27065	1.04816	4.90622	2.38248	2.51258	3.35485	1.58635	1.92419	5.47053	3.71231	2.85292	4.62868	4.86716	7.50137				4.1	-0.745871	1.70285	2.75049	0.215889	-1.69073	-0.045998	-0.0779121	-1.21791	-1.82838	-0.248665	-0.92776	-1.61112	-1.35865	-1.33135	4.57565	-0.122631	0.471111
						4.201	2.16972	-0.772217	2.01813	0.368577	2.07774	1.42302	2.16541	-0.703922	0.45757	0.710042	4.90622	-0.152073	7.0809	-0.115684	2.24733	3.622	10.4437	-1.06066	1.75564	2.71995	10.6418	6.09361				4.2	-1.02085	-0.120404	-1.19893	-0.407791	-0.30109	4.00182	-1.24659	-0.686458	-0.399957	-0.700783	-1.3401	-1.97317	-0.37864	-1.33135	0.368156	-0.449076	0.35293
						4.301	-0.382892	0.943821	0.363925	-0.552866	-3.42216	1.42302	1.33256	1.81008	8.08373	0.710042	2.02021	1.87557	1.75119	1.04116	2.24733	3.05606	1.32619	5.3033	2.85292	8.44615	6.51704	6.49583				4.3	-1.29582	-1.84046	0.634728	-0.887544	-0.764305	-0.045998	-0.857033	-1.12933	-0.971324	1.96671	-0.103084	1.68353	-0.735007	3.43675	-0.227906	-0.0757394	0.370501
						4.401	4.72234	1.80184	1.68729	-1.47431	-0.977761	2.84605	2.99827	-0.20112	2.74542	1.72439	-1.82781	5.42395	0.989803	-0.115684	6.2132	1.92419	5.47053	3.18198	4.49883	6.06023	10.6418	6.09361				4.4	-0.677127	0.67082	-1.19893	-0.887544	-2.15395	5.38176	-1.63615	-1.39506	-1.25701	-0.700783	-1.3401	-0.162922	-1.09137	-1.02174	-0.929155	-0.55995	0.455906
						4.501	-0.382892	-1.63024	1.02561	0.368577	-0.36666	2.37171	-1.58242	1.81008	3.50803	1.04816	2.98221	-2.68663	1.75119	4.51169	0.264392	5.88574	5.47053	1.60149e-15	2.85292	4.62868	1.56739	1.4681				4.5	-0.333408	2.73488	-1.19893	3.09441	3.26567	-1.42594	-0.0779121	-1.04076	-1.54269	-1.1529	-0.515422	-1.61112	-1.00228	-0.402502	-1.98103	-0.212662	0.454469
						4.601	3.44603	-0.772217	-0.959439	-1.47431	3.29994	0.474342	0.916137	3.82129	0.0762616	3.07685	2.02021	-1.1659	0.228416	2.19801	-0.396587	-0.339562	3.81279	5.83363	5.04747	0.334028	8.16693	5.49028				4.6	-1.08959	-0.464414	-0.493677	-1.84705	-0.30109	-0.505978	-1.24659	-1.04076	-1.54269	-0.248665	-0.103084	-0.887021	-0.91319	2.5079	-1.27978	-0.630379	0.258953
						4.701	-1.6592	3.51788	0.0330841	3.13291	-0.36666	0.474342	-4.91382	0.301681	3.12673	0.0338115	1.0582	4.91704	-2.05574	4.51169	7.53516	0.226375	0.497321	0	3.95019	2.24276	-0.907436	1.26699				4.7	-1.22708	-1.15244	0.634728	-0.887544	-2.15395	1.24195	3.27231	-1.30648	-0.685641	6.03578	-1.75244	-1.24907	-1.18047	-0.402502	5.62752	0.320979	0.675533
						4.801	-2.93551	2.65986	-0.297757	1.29002	-0.977761	-0.948683	0.499711	-4.22353	0.45757	-0.980535	0.0962003	-2.68663	4.79674	2.19801	0.925371	1.35825	-0.331547	1.06066	2.30428	7.96896	3.21727	8.50692				4.8	-1.15833	-0.120404	-1.19893	-0.407791	-2.61716	1.24195	-0.467472	-1.04076	-0.399957	-2.05714	-0.515422	-1.24907	-1.18047	1.57905	0.368156	-0.614917	0.286372
						4.901	-1.6592	1.80184	-0.959439	1.29002	-0.977761	0	0.499711	-0.703922	0.45757	0.0338115	0.0962003	0.354838	4.79674	-1.27253	2.24733	3.622	3.81279	1.59099	2.30428	2.24276	6.51704	4.88695				4.9	-0.402152	0.67082	-0.493677	0.215889	-0.764305	-0.505978	-0.857033	1.12933	-1.54269	3.32307	-0.103084	6.02812	-0.467732	1.57905	-0.227906	0.505448	0.499789
						5.001	-4.21181	-1.63024	0.0330841	-1.47431	-0.36666	-0.474342	-0.749566	0.804482	2.36411	-0.304304	1.0582	0.86175	5.55813	4.51169	-2.37952	-0.339562	1.32619	2.12132	2.30428	1.2884	-6.68203	0.864769				5	0.0309347	-0.464414	-0.493677	4.53367	-0.30109	-0.965957	-0.467472	-1.21791	-0.971324	-0.248665	-0.515422	-0.887021	-0.91319	-0.0928851	0.368156	-0.173751	0.354045
[truncated: 94 more columns]

## Sheet: Fig4
Fig. 4b Reward seeking trace						Fig.4c Latency(s)						Fisher's LSD	Mean Diff.	95.00% CI of diff.	Significant?	Summary	Individual P Value		Fig. 4e Vgat-GFP US-LED lick timestamp (example)																				Fig. 4f Vgat-ArchT US-LED lick timestamp (example)
frame#	mcherry+CNO		hM4Di+CNO				mouse	day1	day2	day3	day4								day1		day2		day3		day4		day5		test		lick rate (Hz)								day1		day2		day3		day4		day5		test
	x	y	x	y		mcherry+CNO	1	105	78	64	23	mcherry - hM4Di							trial	timestamp(s)	trial	timestamp(s)	trial	timestamp(s)	trial	timestamp(s)	trial	timestamp(s)	trial	timestamp(s)	xt	day1	day2	day3	day4	day5	test		trial	timestamp(s)	trial	timestamp(s)	trial	timestamp(s)	trial	timestamp(s)	trial	timestamp(s)	trial
1	64	89	18.6285	51.1878			2	110	46	56	24	day1	-2.667	-33.88 to 28.55	No	ns	0.8586		1	5.21639	1	4.43165	1	2.01683	1	3.2	1	6.4686	1	1.52	-1	0.3	0.4	1	0.2	0.4	0.7		1	5.10769	1	3.58769	1	3.82154	1	3.76308	1	3.52923	1
2	66	91	19.3209	53.0427			3	64	57	34	34	day2	-20.33	-51.55 to 10.88	No	ns	0.1863		1	5.37605	1	4.64029	1	2.15625	1	3.32	1	6.81884	1	2.24	-0.8	0.2	0	1	0.3	0.2	0.7		1	5.22462	1	3.82154	1	4.05538	2	3.58769	1	3.64615	1
3	68	91	20.3674	55.6927		hM4Di+CNO	1	99	58	86	59	day3	-36	-67.22 to -4.784	Yes	*	0.0264		1	6.77311	1	4.77938	1	3.82933	1	3.4	1	6.95894	1	2.48	-0.6	0.3	0.7	0.5	0.4	0.6	0.9		1	5.34154	1	3.93846	1	4.17231	2	3.88	1	3.82154	1
4	68	92	21.2661	59.4784			2	110	99	98	106	day4	-60.33	-91.55 to -29.12	Yes	***	0.0008		1	6.97269	1	4.91847	1	4.03846	1	3.52	1	7.09903	1	2.56	-0.4	0.5	0.6	0.2	0.7	0.1	0		1	5.45846	1	4.23077	1	4.28923	2	4.05538	1	3.99692	1
5	70	93	22.08	64.0409			3	78	85	78	97								1	7.61134	1	5.05755	1	4.17788	1	3.64	1	7.23913	1	2.96	-0.2	0.3	0	0.8	0.3	0	1.2		1	5.63385	1	4.34769	2	3.41231	2	4.17231	1	4.11385	1
6	72	95	22.8867	67.885															1	7.73109	1	5.19664	1	4.31731	1	3.72	1	7.37923	1	3.4	7.21645e-16	0.4	0.1	0.5	0	0.6	0.8		1	5.75077	1	4.52308	2	3.82154	3	3.88	1	4.23077	1
7	75	96	24.9632	72.9833															1	7.85084	1	5.33573	1	4.45673	1	3.8	1	7.51932	1	3.56	0.2	0.4	0.6	0.1	0.4	1	1.2		1	5.86769	1	4.64	2	3.99692	3	4.11385	1	4.40615	1
8	78	98	26.2713	78.2764															3	4.85714	1	5.47482	1	4.59615	1	3.88	1	7.65942	1	3.64	0.4	0.1	1.3	0.8	1	0.6	1.3		1	6.04308	1	4.81538	2	4.28923	3	4.23077	1	5.34154	1
9	80	100	27.1174	82.4991															3	4.93697	1	5.61391	1	4.73558	1	3.96	1	7.79952	1	3.72	0.6	0.3	0.4	0.3	1	0.1	1.3		1	6.21846	1	4.93231	2	4.40615	3	4.40615	1	5.45846	1
10	83	103	27.1079	82.4843															3	5.33613	1	5.753	1	4.875	1	4.04	1	7.93961	1	3.84	0.8	0	0.3	0.2	0.8	0.2	1.5		1	6.39385	1	5.10769	2	4.52308	3	4.52308	1	5.63385	1
11	84	104	30.0341	90.4105															3	5.41597	1	5.89209	1	5.01442	1	4.12	2	2.05556	1	3.92	1	0.2	0.6	0.8	0.1	0.2	1.1		1	6.51077	2	3.64615	2	4.69846	4	3.88	1	5.80923	1
12	86	106	30.0341	90.4105															3	5.97479	1	6.03118	1	5.15385	1	4.2	2	6.81884	1	4	1.2	0.1	0.3	1.1	0.5	1.2	0.8		1	6.68615	2	3.88	2	5.22462	4	4.17231	1	5.92615	1
13	87	106	30.883	93.9353															3	6.09454	1	6.23981	1	5.29327	1	4.28	2	7.02899	1	4.08	1.4	0	0.1	0.5	0.6	1.2	1.6		1	7.15385	2	3.99692	3	3.52923	4	4.28923	1	6.10154	1
14	88	105	31.3248	97.164															3	6.2542	1	6.3789	2	3.48077	1	4.4	2	7.16908	1	4.16	1.6	0	0.4	0.9	1.3	2	2.4		1	7.32923	2	4.11385	3	3.76308	4	4.46462	2	7.91385	1
15	90	106	31.3492	100.249															3	6.33403	2	0.258993	2	3.6899	1	4.48	2	7.37923	1	4.28	1.8	0.2	0.2	0	0.8	2.4	1.7		1	7.62154	2	4.52308	3	3.99692	4	4.64	3	2.41846	1
16	90	107	31.1028	103.085															3	6.45378	2	0.398082	2	3.89904	1	4.6	2	7.51932	1	4.36	2	0	0.2	0.6	0.2	1.9	1.7		1	7.85538	2	4.64	3	4.28923	4	4.75692	3	2.59385	1
17	89	107	30.7682	106.847															3	6.61345	2	3.52758	2	4.03846	1	4.68	2	7.65942	1	4.44	2.2	0.2	0.1	0.8	0.9	1.4	2.1		2	4.28923	2	4.81538	3	4.46462	4	4.93231	3	2.76923	1
18	89	106	30.423	110.422															3	6.69328	2	3.73621	2	4.17788	1	4.84	2	7.79952	1	4.52	2.4	0.4	0.8	0.9	1.1	0.8	1.7		2	4.40615	3	0.84	3	4.64	4	5.10769	3	2.94462	1
19	90	106	30.3391	113.521															4	3.57983	2	3.8753	2	4.31731	1	5	2	7.93961	1	4.6	2.6	0.3	0.8	1.2	1.3	2.2	3.5		2	4.52308	3	1.54154	3	5.57538	4	5.28308	3	3.06154	1
20	90	105	30.28	116.446															4	3.81933	2	4.01439	2	4.52644	1	5.12	3	0.2343	1	4.68	2.8	0.4	0.8	1.1	0.7	1.5	2.3		2	4.69846	3	2.00923	4	3.70462	4	5.45846	3	3.23692	1
21	91	105	30.0775	119.308															4	4.4979	2	4.15348	2	4.66587	1	5.28	3	1.07488	1	4.76	3	0.4	0.5	0.9	0.7	1.7	1.8		3	-0.504615	3	2.12615	4	3.82154	4	5.63385	3	3.35385	1
22	92	105	30.0612	120.833															4	4.61765	2	4.29257	2	4.94471	1	5.6	3	1.28502	1	4.84	3.2	0.8	1.2	1.6	3.1	2.2	4.5		3	-0.329231	3	3.12	4	3.93846	4	5.80923	3	3.52923	1
23	93	105	30.3035	121.897															4	4.73739	2	4.5012	2	5.08413	1	5.76	3	3.31643	1	4.96	3.4	5	2.1	4	5.1	3.8	4.9		3	4.17231	3	3.29538	4	4.11385	5	3.70462	3	3.64615	1
24	93	105	30.4534	122.927															4	4.89706	2	4.84892	2	5.22356	1	5.92	3	3.52657	1	5.04	3.6	5.8	4.5	5.6	9.2	5.3	8.9		3	4.40615	3	3.41231	4	4.64	5	3.93846	3	3.82154	1
25	94	105	30.8528	123.403															4	4.97689	2	4.98801	2	5.43269	1	6.12	3	3.66667	1	5.12	3.8	6.1	3.3	6	6.1	2.9	5.7		3	4.52308	3	3.52923	5	3.76308	5	4.11385	3	3.99692	1
26	95	104	30.6611	123.623															4	5.09664	2	5.1271	2	5.57212	1	6.32	3	3.87681	1	5.2	4	5.3	5.8	6	7	6	6.8		3	4.69846	3	3.64615	5	3.99692	5	4.23077	3	4.11385	1
27	96	104	30.4722	123.152															4	5.21639	2	5.33573	2	5.71154	1	6.48	3	4.01691	1	5.32	4.2	4	6	7.1	8.7	5.5	9.3		3	5.10769	3	3.93846	5	4.11385	5	4.40615	3	4.28923	1
28	97	104	30.3578	122.426															4	5.33613	2	5.47482	2	5.85096	1	6.68	3	4.157	1	5.4	4.4	3	6.1	5.9	4.9	5.5	5.3		3	7.91385	3	4.17231	5	4.28923	5	4.52308	3	4.40615	1
29	97	104	30.0439	122.187															4	5.45588	2	5.68345	2	5.99038	1	6.88	3	4.2971	1	5.48	4.6	2.9	5.8	6.5	7.7	5.9	8.4		4	1.42462	3	4.34769	6	3.47077	5	4.69846	3	4.58154	1
30	97	104	29.4848	122.309															4	5.61555	3	3.66667	2	6.19952	2	-0.12	3	4.4372	1	5.56	4.8	3.2	5.9	3.5	5	5.3	5.5		4	1.6	3	4.46462	6	3.64615	6	1.24923	3	4.75692	1
31	97	104	29.2096	122.25															4	5.77521	3	3.8753	3	1.73798	2	2.2	3	4.64734	1	7.52	5	2.8	5.2	6.2	6.2	5.2	6.2		4	1.89231	3	4.58154	6	3.88	6	3.58769	3	6.39385	1
32	97	104	28.8666	122.544															4	5.89496	3	4.01439	3	3.20192	2	2.36	3	4.78744	1	7.64	5.2	2	4.7	5.9	6.6	3.6	8.1		4	3.76308	3	4.69846	6	3.99692	6	3.70462	3	6.56923	2
33	97	104	28.6886	123.032															4	6.01471	3	4.22302	3	3.41106	2	3.24	3	4.92754	2	-0.04	5.4	2.1	2.6	5.2	3.6	5.1	4.6		4	3.88	3	4.87385	6	4.11385	6	3.82154	3	6.74462	2
34	98	104	28.2058	123.644															4	6.17437	3	4.36211	3	3.55048	2	3.48	3	5.06763	2	0.16	5.6	1.3	3.2	5.9	5.3	5.2	6.6		4	3.99692	3	5.16615	7	3.52923	6	3.99692	3	6.92	2
35	98	103	27.319	124.232															4	6.29412	3	4.5012	3	3.75962	2	3.6	3	5.20773	2	0.68	5.8	1.4	1.6	5	3.1	5	4.5		4	4.17231	3	5.57538	7	3.70462	6	4.17231	3	7.03692	2
36	98	103	26.3795	124.686															4	6.4937	3	4.64029	3	3.89904	2	3.76	3	5.34783	2	0.84	6	1.5	1.3	4.2	4	4.6	5.7		4	4.34769	3	5.92615	7	3.93846	6	4.28923	3	7.21231	2
37	99	102	26.236	124.333															4	6.61345	3	4.77938	3	4.03846	2	3.88	3	5.48792	2	1.6	6.2	1.6	0.5	3.7	4.3	4.4	5.5		4	5.28308	3	6.16	7	4.05538	7	1.48308	3	7.38769	2
38	99	101	26.3925	124.143															4	6.69328	3	4.91847	3	4.17788	2	4.04	3	5.69807	2	1.76	6.4	1.4	0.1	1.6	1.7	4.8	3.8		4	5.45846	3	6.27692	7	4.23077	7	1.65846	4	3.58769	2
39	100	101	26.4811	123.949															4	7.01261	3	5.05755	3	4.31731	2	4.2	3	5.83816	2	2.2	6.6	1.2	-0.2	2.8	3.3	2.8	4.9		4	5.75077	3	6.39385	7	4.34769	7	1.83385	4	3.70462	2
40	100	100	26.5079	123.658															4	7.09244	3	5.19664	3	4.45673	2	4.36	3	5.97826	2	2.36	6.8	1.2	0	2.3	1.6	4	2.9		4	5.92615	3	6.51077	7	4.93231	7	2.18462	4	3.88	2
41	100	100	26.6708	123.442															4	7.2521	3	5.82254	3	4.59615	2	4.52	3	6.11836	2	3.12	7	1	-0.5	1.1	1.7	4.3	3.5		5	3.52923	3	6.92	7	5.10769	7	3.58769	4	3.99692	2
42	100	100	26.9642	122.522															4	7.37185	3	5.96163	3	4.80529	2	4.68	3	6.3285	2	3.32	7.2	1.4	0	1.2	2.6	4	3.6		5	3.64615	3	7.03692	7	5.98462	7	3.76308	4	4.17231	2
43	99	100	27.3256	120.87															4	7.53151	4	-0.992806	3	4.94471	2	4.8	3	6.4686	2	3.44	7.4	1	-0.2	1	0.6	4.1	1.8		5	3.76308	3	7.15385	7	6.27692	7	3.88	4	4.28923	2
44	99	100	28.3383	118.55															4	7.61134	4	-0.853717	3	5.08413	2	4.96	3	6.67874	2	3.56	7.6	1	-0.3	0.3	2.6	3.5	2.4		5	3.88	3	7.79692	7	6.92	7	4.05538	4	4.46462	2
45	99	100	29.3265	116.759															4	7.73109	4	-0.714628	3	5.29327	2	5.12	4	0.794686	2	3.68	7.8	1	-0.1	0.2	0.2	3.3	1.1		5	4.05538	3	7.97231	8	3.64615	7	4.23077	4	4.64	2
46	99	100	30.0088	115.232															4	7.85084	4	1.02398	3	5.43269	2	5.28	4	1.00483	2	3.8	8	0.7	-0.4	0	1	1.9	1.1		5	4.17231	4	3.58769	8	3.76308	7	4.40615	4	4.75692	2
47	98	100	29.8158	114.45															5	-0.85084	4	1.23261	3	5.64183	2	5.48	4	1.21498	2	3.92									5	4.28923	4	3.82154	8	3.93846	7	4.52308	4	4.93231	2
48	98	100	29.756	113.721															5	-0.771008	4	2.48441	3	5.78125	2	5.64	4	1.42512	2	4.04									5	4.46462	4	3.93846	8	4.17231	8	1.30769	4	5.04923	2
49	98	100	29.7105	112.786															5	-0.611345	4	6.23981	4	0.831731	2	5.8	4	1.63527	2	4.2									5	4.64	4	4.05538	8	4.34769	8	1.48308	4	5.22462	2
50	98	100	29.6208	112.095															5	-0.371849	4	6.44844	4	1.11058	2	5.96	4	2.4058	2	4.32									5	4.93231	4	4.28923	8	4.46462	8	3.06154	4	5.4	2
51	98	100	29.5838	111.518															5	-0.252101	4	6.65707	4	3.13221	2	6.12	4	2.61594	2	4.48									6	3.64615	4	4.52308	8	4.87385	8	3.23692	4	5.57538	2
52	98	100	29.6641	111.076															5	-0.092437	4	6.79616	4	3.34135	2	6.28	4	4.4372	2	4.64									6	3.88	4	4.64	8	5.04923	8	3.35385	4	5.80923	2
53	99	100	29.9766	110.329															5	3.85924	4	6.93525	4	3.55048	2	6.44	4	4.64734	2	4.76									6	3.99692	4	4.81538	8	5.22462	8	3.52923	4	5.92615	2
54	100	100	30.5068	109.59															5	3.97899	4	7.07434	4	3.6899	2	6.56	4	4.78744	2	4.92									6	4.11385	6	2.30154	8	5.80923	8	3.64615	4	6.10154	2
55	100	99	31.2536	108.722															5	4.29832	4	7.21343	4	3.82933	2	6.72	4	4.92754	2	5.08									6	4.28923	6	3.29538	8	6.51077	8	3.82154	4	6.27692	2
56	100	100	31.8012	108.014															5	4.41807	4	7.35252	4	4.03846	2	6.92	4	5.06763	2	5.2									6	4.64	6	3.41231	8	6.62769	8	3.99692	4	6.39385	2
57	100	100	32.2307	107.737															5	4.57773	4	7.49161	4	4.31731	2	7.08	4	5.20773	2	5.36									6	4.81538	6	3.58769	8	7.03692	8	4.11385	4	6.56923	2
58	100	99	32.8714	107.359															5	4.69748	4	7.6307	4	4.45673	2	7.28	4	5.34783	2	5.52									6	6.21846	6	3.70462	8	7.21231	8	4.34769	4	6.74462	2
59	100	99	32.7833	107.514															5	4.81723	4	7.76978	4	4.59615	2	7.44	4	5.48792	2	5.64									6	7.38769	6	3.82154	8	7.32923	8	4.52308	4	6.92	2
60	100	99	32.7864	107.521															5	4.93697	4	7.90887	4	4.73558	2	7.64	4	5.62802	2	5.8									7	3.70462	6	4.11385	8	7.56308	8	4.75692	4	7.09538	2
61	100	99	32.7117	107.487															5	5.09664	5	3.04077	4	4.94471	3	0.8	4	5.76812	2	5.96									7	3.93846	6	4.23077	8	7.79692	8	4.93231	4	7.21231	2
62	100	99	32.8233	107.224															5	5.21639	5	3.31894	4	5.08413	3	2.12	4	5.90821	2	6.12									7	4.11385	6	4.52308	9	3.23692	8	5.75077	5	-0.270769	2
63	100	99	32.8436	107.233															5	5.77521	5	3.52758	4	5.22356	3	2.28	4	6.04831	2	6.24									7	4.23077	6	5.22462	9	3.99692	8	5.92615	5	-0.0953846	2
64	100	99	32.5581	107.033															5	5.97479	5	3.66667	4	5.36298	3	3.16	4	6.18841	2	6.4									7	4.40615	6	5.45846	9	4.23077	8	6.10154	5	0.08	2
65	100	99	32.115	106.705															5	6.13445	5	3.80576	4	5.5024	3	3.28	4	6.3285	2	6.56									8	3.58769	6	5.86769	9	4.34769	8	6.45231	5	0.196923	3
66	100	99	31.7208	106.442															5	6.29412	5	3.94484	4	5.64183	3	3.4	4	6.53865	2	6.76									8	3.70462	6	7.38769	9	4.52308	8	6.68615	5	0.372308	3
67	100	99	31.3318	106.215															5	6.41387	5	4.08393	4	5.85096	3	3.52	4	6.67874	3	-0.64									8	3.88	6	7.50462	9	4.64	8	7.68	5	0.489231	3
68	100	100	31.2676	105.538															5	7.01261	5	4.22302	5	-0.911058	3	3.64	5	-0.956522	3	0.16									8	3.99692	6	7.73846	9	4.75692	9	3.64615	5	0.664615	3
69	99	101	31.1552	104.198															5	7.53151	5	4.36211	5	0.692308	3	3.8	5	-0.746377	3	0.28									8	4.40615	6	7.91385	9	4.93231	9	3.82154	5	0.781538	3
70	98	103	31.2389	102.726															5	7.69118	5	4.5012	5	0.831731	3	3.96	5	1.70531	3	1.44									8	4.58154	7	3.70462	9	5.04923	9	3.93846	5	0.956923	3
71	98	104	30.8202	101.792															5	7.89076	5	4.64029	5	1.04087	3	4.08	5	1.91546	3	1.6									8	4.81538	7	3.88	9	5.22462	9	4.11385	5	1.13231	3
72	98	105	30.5372	100.812															6	-0.571429	5	4.77938	5	2.22596	3	4.24	5	2.05556	3	2.4									8	5.16615	7	4.05538	10	3.47077	9	4.52308	5	1.30769	3
73	100	105	30.0785	100.203															6	-0.411765	5	4.98801	5	2.36538	3	4.4	5	2.19565	3	3.2									9	2.76923	7	4.17231	10	3.58769	9	4.69846	5	1.42462	3
74	101	105	29.2176	99.914															6	-0.212185	5	5.1271	5	2.50481	3	4.56	5	2.33575	3	3.44									9	3.82154	7	4.34769	10	3.76308	9	4.87385	5	1.6	3
75	102	106	29.3442	99.565															6	-0.052521	5	5.33573	5	2.71394	3	4.72	5	2.54589	3	3.56									9	4.05538	7	4.75692	10	3.99692	9	5.10769	5	1.77538	3
76	103	107	29.499	99.5817															6	2.26261	6	1.9976	5	3.48077	3	4.88	5	3.24638	3	3.68									9	4.23077	7	7.79692	10	4.11385	9	6.97846	5	2.71077	3
77	105	108	29.5372	99.8334															6	2.42227	6	2.13669	5	3.6899	3	5.04	5	3.45652	3	3.8									9	4.34769	8	3.64615	10	7.15385	9	7.15385	5	3.06154	3
78	107	109	29.8062	100.098															6	2.90126	6	2.27578	5	3.82933	3	5.16	5	3.66667	3	3.92									9	4.52308	8	3.82154	11	3.70462	10	3.58769	5	3.23692	3
79	110	110	30.1781	99.9015															6	3.18067	6	2.41487	5	4.03846	3	5.32	5	3.80676	3	4.08									9	4.64	8	3.99692	11	3.82154	10	3.70462	5	3.41231	3
80	113	110	30.2191	99.7535															6	3.30042	6	3.11031	5	4.17788	3	5.52	5	3.94686	3	4.2									9	5.69231	8	4.11385	11	3.99692	10	3.82154	5	3.52923	3
81	117	110	30.265	99.7842															6	3.38025	6	3.31894	5	4.31731	3	5.64	5	4.08696	3	4.36									9	5.92615	8	4.23077	11	4.11385	10	3.99692	5	3.70462	3
82	120	111	30.1562	100.007															6	3.5	6	3.52758	5	4.45673	3	5.8	5	4.22705	3	4.48									9	6.04308	8	4.40615	11	4.23077	10	4.17231	5	3.88	3
83	123	111	30.0627	99.9769															6	3.61975	6	3.66667	5	4.59615	3	5.96	5	4.36715	3	4.64									10	3.70462	8	4.52308	11	4.34769	10	4.28923	5	4.05538	3
84	126	112	29.9116	99.675															6	3.7395	6	3.80576	5	4.73558	3	6.08	5	4.50725	3	4.76									10	3.82154	8	4.81538	11	4.46462	10	4.46462	5	4.23077	3
85	128	112	29.5439	98.9652															6	3.89916	6	3.94484	5	4.875	3	6.24	5	4.64734	3	4.92									10	3.93846	8	4.93231	11	4.64	10	4.58154	5	4.40615	3
86	131	113	29.3748	98.6378															6	4.01891	6	4.08393	5	5.01442	3	6.4	5	4.78744	3	5.04									10	4.05538	8	5.22462	11	4.75692	10	6.74462	5	4.58154	3
87	133	114	29.2605	98.0509															6	4.17857	6	4.22302	5	5.15385	3	6.6	5	4.92754	3	5.16									10	4.23077	8	5.34154	12	3.88	10	6.92	5	4.75692	3
88	134	115	28.9738	97.8454															6	4.33824	6	4.36211	5	5.29327	3	6.76	5	5.06763	3	5.32									10	4.34769	9	1.19077	12	4.11385	10	7.09538	5	4.93231	3
89	136	116	29.0331	97.7472															6	4.4979	6	4.57074	5	5.43269	3	6.92	5	5.20773	3	5.44									10	4.52308	9	1.30769	12	4.34769	11	1.42462	5	5.10769	3
90	138	117	29.0829	97.6606															6	4.65756	6	7.14388	5	5.57212	3	7.04	5	5.34783	3	5.6									10	4.69846	9	2.76923	12	4.46462	11	2.18462	5	5.34154	3
91	140	117	28.9597	97.3767															6	4.77731	6	7.28297	5	5.78125	3	7.2	5	5.55797	3	5.76									11	3.52923	9	2.88615	12	4.64	11	2.36	5	5.57538	3
92	142	118	29.0421	97.1188															6	5.29622	6	7.49161	5	5.92067	3	7.4	6	1.98551	3	5.92									11	3.64615	9	3.23692	12	4.75692	11	2.94462	5	5.75077	3
93	143	118	29.1736	97.3446															6	5.45588	6	7.6307	5	6.12981	3	7.6	6	3.24638	3	6.08									11	3.76308	9	3.35385	12	4.93231	11	4.23077	5	5.92615	3
94	144	118	29.4803	97.2268															6	6.85294	7	-0.714628	5	6.26923	3	7.8	6	3.52657	3	6.24									11	3.93846	9	3.52923	12	5.04923	11	4.34769	5	6.10154	3
95	144	118	29.8373	97.1543															6	7.01261	7	-0.57554	5	6.40865	4	0.16	6	3.66667	3	6.4									11	4.05538	9	3.70462	12	5.22462	11	4.46462	5	6.27692	3
96	144	118	29.8449	96.5504															6	7.4916	7	-0.0191847	5	6.61779	4	4.64	6	3.80676	3	6.56									11	4.23077	9	3.88	13	0.898462	11	4.64	5	6.45231	4
97	143	117	30.677	96.0648															8	3.42017	7	1.3717	6	-0.911058	4	4.84	6	3.94686	3	6.72									12	3.88	9	3.99692	13	1.07385	11	5.57538	5	6.62769	4
98	142	117	30.9644	95.3375															8	3.53992	7	1.58034	6	0.831731	4	5	6	4.157	3	6.88									12	4.11385	9	4.17231	13	1.48308	11	5.75077	6	3.64615	4
99	142	116	32.0467	95.3606															8	3.61975	7	3.2494	6	3.13221	4	5.12	6	4.2971	4	-0.64									12	4.23077	9	4.28923	13	3.47077	11	5.92615	6	3.82154	4
100	142	116	32.6796	94.9444															8	3.7395	7	3.45803	6	3.41106	4	5.24	6	4.4372	4	-0.52									12	4.40615	9	4.46462	13	3.58769	11	6.10154	6	3.99692	4
101	142	116	32.8285	94.1808															8	3.85924	7	3.59712	6	3.55048	4	5.4	6	4.57729	4	0.04									12	4.52308	9	4.64	13	3.70462	11	6.21846	6	4.11385	4
102	143	116	32.711	93.3358															8	4.01891	7	3.73621	6	3.75962	4	5.52	6	4.71739	4	0.92									12	4.81538	9	4.81538	13	3.82154	11	6.39385	6	4.28923	4
103	144	116	32.897	92.6233															8	4.13866	7	3.94484	6	3.89904	4	5.68	6	4.85749	4	1.04									12	5.10769	9	4.93231	13	3.93846	12	-0.68	6	4.40615	4
104	146	116	33.2067	92.3531															8	4.29832	7	4.08393	6	4.03846	4	5.8	6	4.99758	4	1.96									12	6.27692	9	5.10769	13	4.11385	12	1.83385	6	4.58154	4
105	147	116	33.0173	91.6699															8	4.45798	7	4.22302	6	4.17788	4	5.96	6	5.13768	4	2.64									13	3.70462	9	5.28308	13	4.23077	12	3.82154	6	4.75692	4
106	148	116	32.9701	91.2836															8	4.61765	7	4.43165	6	4.31731	4	6.12	6	5.34783	4	3.16									13	3.82154	9	5.45846	13	4.46462	12	3.93846	6	4.93231	4
107	150	116	32.7743	90.9094															8	4.81723	7	4.57074	6	4.45673	4	6.28	6	5.48792	4	3.28									13	3.93846	10	3.64615	14	3.64615	12	4.11385	6	5.10769	4
108	152	116	32.1364	90.5869															8	5.09664	7	4.77938	6	4.59615	4	6.44	6	5.62802	4	3.36									13	4.05538	10	3.76308	14	3.76308	12	4.23077	6	5.22462	4
109	153	116	31.9159	89.9828															8	5.29622	7	6.79616	6	4.73558	4	6.6	7	-0.536232	4	3.48									13	4.23077	10	3.99692	14	3.88	12	4.40615	6	5.4	4
110	155	116	31.7711	89.3235															8	5.41597	8	0.258993	6	4.875	4	6.72	7	-0.326087	4	3.6									13	4.34769	10	4.17231	14	4.05538	12	4.58154	6	5.57538	4
111	157	116	31.724	88.2176															9	3.81933	8	0.467626	6	5.01442	4	6.88	7	1.49517	4	3.72									13	4.52308	10	4.28923	14	4.17231	12	4.69846	6	5.75077	4
112	159	116	31.7332	87.1673															9	3.93908	8	0.954436	6	5.15385	4	7.04	7	1.63527	4	3.88									13	4.64	10	4.46462	14	4.46462	12	4.87385	6	5.92615	4
113	162	117	31.4659	86.0574															9	4.01891	8	1.64988	6	5.29327	4	7.2	7	1.84541	4	4									13	4.75692	10	4.87385	14	5.04923	12	7.85538	6	6.10154	4
114	165	118	31.3316	85.018															9	4.13866	8	1.78897	6	5.5024	4	7.36	7	1.98551	4	4.16									13	4.93231	10	5.28308	15	3.52923	13	3.58769	6	6.27692	4
115	168	118	31.1496	84.4766															9	4.2584	8	3.94484	6	5.64183	4	7.52	7	2.19565	4	4.28									14	0.0215385	10	5.51692	15	3.64615	13	3.76308	6	6.45231	4
116	170	118	31.2683	84.1842															9	4.37815	8	4.15348	6	5.78125	4	7.64	7	2.4058	4	4.4									14	3.58769	10	5.98462	15	3.76308	13	3.93846	6	6.68615	4
117	173	117	31.8531	84.338															9	4.4979	8	4.29257	6	5.92067	4	7.84	7	4.157	4	4.56									14	3.70462	10	6.16	15	3.88	13	4.05538	6	6.86154	4
118	175	117	31.788	84.0521															9	4.61765	8	4.5012	6	6.12981	5	0.8	7	4.36715	4	4.72									14	3.82154	10	6.39385	15	3.99692	13	4.23077	6	7.09538	4
119	178	116	32.0815	84.4657															9	4.77731	8	4.64029	6	6.26923	5	2.2	7	4.57729	4	4.84									14	3.99692	10	6.51077	15	4.11385	13	4.40615	6	7.27077	4
120	180	115	32.5562	85.2414															9	5.01681	8	4.77938	6	6.54808	5	3.16	7	4.71739	4	5									14	4.11385	10	6.86154	15	4.28923	13	4.52308	6	7.44615	4
121	183	114	32.6029	86.228															9	5.17647	8	4.91847	7	0.483173	5	3.28	7	4.85749	4	5.16									14	4.28923	10	7.15385	15	5.10769	13	4.69846	7	3.70462	4
122	185	113	32.4643	86.5159															9	5.33613	8	5.05755	7	0.692308	5	3.4	7	5.06763	4	5.32									15	3.58769	11	3.99692	15	5.34154	13	4.87385	7	3.82154	4
123	187	113	33.1252	87.4101															9	5.89496	8	5.19664	7	1.73798	5	3.52	7	5.20773	4	5.48									15	3.82154	11	4.17231	15	7.44615	13	7.97231	7	3.99692	4
124	188	112	33.6668	88.2483															9	6.05462	8	5.33573	7	3.13221	5	3.64	7	5.34783	4	5.6									15	3.93846	11	4.28923	15	7.68	14	0.606154	7	4.17231	4
125	189	112	33.5184	88.5272															9	6.17437	8	5.47482	7	3.41106	5	3.76	7	5.48792	4	5.76									15	4.05538	11	4.40615	15	7.79692	14	0.84	7	4.34769	4
126	189	112	33.7962	89.1614															9	6.33403	8	5.68345	7	3.55048	5	3.92	7	5.62802	4	5.92									15	4.17231	11	4.52308	15	7.97231	14	1.24923	7	4.46462	4
127	190	112	33.6408	89.6211															9	6.57353	8	5.82254	7	3.6899	5	4.04	7	5.76812	4	6.08									15	4.46462	11	4.64	16	3.58769	14	1.42462	7	4.64	4
128	190	112	33.4334	89.9854															9	7.41176	8	6.03118	7	3.89904	5	4.2	7	5.90821	4	6.24									16	3.64615	11	4.75692	16	3.76308	14	1.65846	7	4.99077	4
129	190	112	33.4828	90.3541															10	3.34034	8	6.17026	7	4.03846	5	4.32	7	6.11836	4	6.44									16	3.82154	11	4.93231	16	3.99692	14	1.83385	7	5.16615	4
130	190	113	32.8585	90.422															10	3.42017	9	0.0503597	7	4.17788	5	4.48	7	6.25845	4	6.68									16	3.99692	11	5.04923	16	4.17231	14	2.18462	7	5.34154	4
131	191	112	32.7221	90.5476															10	3.53992	9	0.189448	7	4.31731	5	4.64	7	6.39855	5	-0.52									16	4.11385	11	5.34154	16	4.28923	14	2.41846	7	5.51692	5
132	193	112	32.5483	90.3906															10	3.61975	9	2.27578	7	4.52644	5	4.76	7	6.6087	5	0									16	4.28923	11	5.45846	16	7.15385	14	3.23692	7	7.97231	5
133	195	111	32.5511	90.3344															10	3.7395	9	2.48441	7	4.66587	5	4.92	7	6.74879	5	1.28									16	4.40615	11	5.75077	16	7.85538	14	3.47077	8	3.70462	5
134	198	110	32.8592	90.5496															10	3.89916	9	3.94484	7	4.80529	5	5.08	7	6.88889	5	1.4									16	4.69846	11	7.73846	17	3.70462	14	3.58769	8	3.88	5
135	201	110	33.9948	91.3945															10	4.01891	9	4.15348	7	4.94471	5	5.28	7	7.02899	5	2.12									16	4.87385	11	7.97231	17	3.93846	14	3.76308	8	3.99692	5
136	204	110	34.8675	92.3033															10	4.17857	9	4.36211	7	5.08413	5	5.44	7	7.16908	5	2.24									16	4.99077	12	3.76308	17	4.05538	14	3.93846	8	4.11385	5
137	208	112	36.1268	93.3343															10	4.29832	9	4.5012	7	5.29327	5	5.6	7	7.37923	5	2.52									16	5.16615	12	3.99692	17	4.17231	14	4.11385	8	4.28923	5
138	210	113	37.1629	94.2032															10	4.45798	9	4.64029	7	5.43269	5	5.72	8	-0.886473	5	3									16	5.28308	12	4.11385	17	4.46462	14	4.23077	8	4.46462	5
139	212	114	37.2443	94.2141															10	4.61765	9	4.77938	7	5.64183	5	5.88	8	-0.60628	5	3.12									16	5.45846	12	4.23077	18	6.21846	14	4.40615	8	4.58154	5
140	214	115	37.2779	94.1238															10	4.77731	9	4.91847	8	-0.492788	5	6.04	8	-0.466184	5	3.24									16	5.63385	12	4.40615	18	6.45231	14	4.58154	8	4.69846	5
141	216	116	37.4075	94.1136															10	5.01681	9	5.05755	8	-0.353365	5	6.16	8	0.164251	5	3.36									17	3.52923	12	4.64	18	6.56923	14	4.75692	8	4.87385	5
142	217	117	38.3318	94.872															10	5.21639	9	5.19664	8	1.38942	5	6.36	8	1.63527	5	3.48									17	3.82154	13	3.41231	18	6.68615	14	4.93231	8	5.04923	5
143	219	118	38.8425	95.1556															10	5.37605	9	5.33573	8	3.20192	5	6.52	8	2.96618	5	3.6									17	3.93846	13	3.58769	18	6.86154	14	5.10769	8	5.16615	5
144	221	118	39.1631	95.3747															10	5.61555	9	5.47482	8	3.41106	5	6.72	8	3.31643	5	3.72									17	4.11385	13	3.82154	18	7.27077	14	5.4	8	5.34154	5
145	224	119	39.3946	95.3105															10	7.53151	9	5.61391	8	3.55048	5	6.84	8	3.52657	5	3.88									17	4.23077	13	3.93846	19	5.28308	14	5.57538	8	5.45846	5
146	225	120	39.5909	95.4239															10	7.69118	9	5.82254	8	3.6899	5	7.04	8	3.66667	5	4.04									17	4.40615	13	4.05538	19	5.4	14	5.75077	8	5.63385	5
147	227	120	39.9346	95.7695															11	3.2605	10	0.398082	8	3.89904	5	7.2	8	3.87681	5	4.16									17	4.58154	13	4.17231	19	5.51692	14	5.92615	8	5.75077	5
148	228	121	39.8711	95.6466															11	3.46008	10	0.53717	8	4.03846	5	7.36	8	4.01691	5	4.32									18	3.64615	13	4.34769	19	5.63385	14	6.10154	8	5.92615	5
149	230	122	39.6339	95.4648															11	3.57983	10	3.66667	8	4.17788	5	7.52	8	4.157	5	4.44									18	3.76308	13	4.46462	20	3.76308	14	6.27692	8	6.16	5
150	231	123	39.3058	94.8182															11	3.65966	10	4.01439	8	4.31731	5	7.72	8	4.2971	5	4.6									18	3.99692	13	4.58154	20	3.99692	15	0.255385	9	0.0215385	5
151	231	123	38.7268	93.8702															11	3.81933	10	4.15348	8	4.45673	5	7.92	8	4.50725	5	4.76									18	4.11385	13	4.75692	20	4.11385	15	0.84	9	3.88	5
152	230	123	38.6838	93.6852															11	3.93908	10	4.29257	8	4.59615	6	-0.6	8	4.64734	5	4.88									18	4.28923	13	7.09538	20	4.52308	15	1.71692	9	3.99692	5
153	230	123	38.6226	93.4972															11	4.05882	10	4.43165	8	4.80529	6	0.36	8	4.78744	5	5.04									18	4.40615	14	-0.621538	21	3.93846	15	3.64615	9	4.11385	5
154	230	123	38.6806	93.4486															11	4.21849	10	4.57074	8	4.94471	6	0.48	8	4.99758	5	5.2									18	4.69846	14	-0.270769	21	4.05538	15	3.76308	9	4.28923	5
155	230	124	38.4338	93.3221															11	4.37815	10	4.70983	8	5.08413	6	3.16	8	5.13768	5	5.36									18	4.87385	14	0.138462	21	4.28923	15	3.93846	9	4.46462	5
156	230	125	38.3023	93.1781															11	4.53782	10	4.84892	8	5.29327	6	3.28	8	5.27778	5	5.48									18	5.04923	14	1.54154	21	4.40615	15	4.11385	9	4.58154	5
157	230	126	38.2243	93.1813															11	4.65756	10	4.98801	8	5.43269	6	3.4	8	5.41787	5	5.64									18	5.69231	14	1.65846	21	4.52308	15	4.28923	9	4.69846	5
158	230	126	38.1726	93.0618															11	4.81723	10	5.1271	8	5.57212	6	3.52	8	5.55797	5	5.8									18	5.86769	14	1.77538	21	4.69846	15	4.46462	9	4.87385	5
159	230	127	38.17	93.078															11	5.13655	11	-0.714628	8	5.78125	6	3.64	8	5.76812	5	5.96									18	6.04308	14	3.29538	22	3.88	15	4.64	9	5.04923	5
160	231	127	38.0215	92.9859															11	5.41597	11	-0.57554	8	5.99038	6	3.76	8	5.90821	5	6.12									18	6.39385	14	3.47077	22	4.17231	16	1.01538	9	5.16615	5
161	231	128	37.9021	92.9151															11	5.53571	11	3.17986	9	1.04087	6	3.92	8	6.04831	5	6.28									18	6.56923	14	3.70462	22	4.28923	16	3.76308	9	5.34154	5
162	231	128	37.7802	92.8031															11	5.85504	11	3.45803	9	2.64423	6	4.04	8	6.25845	5	6.48									19	3.76308	14	3.82154	22	4.40615	16	3.93846	9	5.51692	5
163	231	128	37.5127	92.5508															11	6.41387	11	3.59712	9	2.78365	6	4.2	8	6.39855	5	6.64									19	3.88	14	3.93846	22	4.52308	16	4.05538	9	5.86769	6
164	231	128	37.121	92.2535															11	6.57353	11	3.73621	9	2.92308	6	4.4	8	6.6087	5	6.8									19	3.99692	14	4.05538	22	4.69846	16	4.23077	9	6.04308	6
165	231	128	36.8619	92.0618															11	6.73319	11	3.94484	9	3.20192	6	4.52	8	6.74879	5	6.96									19	4.11385	14	4.23077	22	5.10769	16	4.40615	9	6.16	6
166	231	129	36.6314	92.0167															11	6.85294	11	4.08393	9	3.41106	6	4.68	8	6.88889	5	7.16									19	4.28923	14	4.34769	22	5.28308	16	4.58154	9	6.33538	6
167	232	129	36.7062	92.6466															11	7.09244	11	4.22302	9	3.55048	6	4.84	8	7.02899	6	-0.36									19	4.46462	14	4.69846	22	5.45846	16	4.69846	9	6.51077	6
168	232	130	36.5902	92.6209															11	7.17227	11	4.36211	9	3.6899	6	5	8	7.23913	6	-0.16									19	7.68	14	4.81538	22	5.98462	16	4.87385	9	6.68615	6
169	232	131	36.4237	92.5053															11	7.29202	11	4.5012	9	3.89904	6	5.2	8	7.44928	6	0.2									20	3.52923	14	4.99077	23	4.17231	16	5.04923	9	6.86154	6
170	232	131	36.6343	92.8497															12	0.945378	11	4.64029	9	4.03846	6	5.32	8	7.65942	6	0.4									20	3.76308	15	3.64615	23	4.28923	16	6.10154	9	6.97846	6
171	233	132	36.4123	92.8528															12	1.06513	11	4.77938	9	4.17788	6	5.48	8	7.79952	6	1.48									20	3.88	15	3.88	23	4.46462	16	6.27692	9	7.15385	6
172	234	133	35.9516	92.6809															12	3.30042	11	4.91847	9	4.31731	6	5.64	9	-0.676329	6	1.64									20	3.99692	15	3.99692	23	4.58154	16	6.56923	9	7.32923	6
173	235	134	35.5496	92.5965															12	3.42017	11	5.1271	9	4.45673	6	5.8	9	0.164251	6	1.84									20	4.17231	15	4.11385	23	4.69846	16	6.74462	9	7.50462	6
174	237	135	35.6003	92.7941															12	3.5	11	5.33573	9	4.59615	6	5.96	9	1.00483	6	2.36									20	4.34769	15	4.23077	24	3.93846	17	3.64615	9	7.68	6
175	237	136	35.3169	92.7698															12	3.61975	11	5.54436	9	4.73558	6	6.12	9	2.1256	6	2.56									20	4.46462	15	4.52308	24	4.11385	17	3.93846	9	7.85538	6
176	238	137	34.9895	92.7876															12	3.7395	11	5.68345	9	4.875	6	6.28	9	2.2657	6	2.8									20	4.58154	15	4.69846	24	4.34769	17	4.05538	9	7.97231	6
177	238	139	34.5965	92.8851															12	3.85924	11	6.03118	9	5.01442	6	6.48	9	2.47585	6	3									20	4.75692	15	4.81538	24	4.52308	17	4.23077	10	0.08	6
178	239	141	34.6931	92.8997															12	3.97899	11	6.3789	9	5.15385	7	-0.76	9	3.24638	6	3.76									20	4.93231	15	4.99077	24	4.75692	17	4.34769	10	0.84	6
179	240	142	34.5637	92.9467															12	4.13866	11	6.58753	9	5.29327	7	-0.04	9	3.45652	6	4									20	5.10769	15	5.10769	25	6.10154	18	-0.738462	10	1.89231	6
180	240	144	34.4695	92.9343															12	4.29832	11	7.14388	9	5.5024	7	1.04	9	3.59662	6	4.12									20	5.28308	15	5.28308	25	6.21846	18	3.64615	10	2.30154	6
181	241	146	34.5205	92.9024															12	4.45798	11	7.56115	9	5.64183	7	2.64	9	3.73671	6	4.24									20	5.51692	15	5.4	25	6.51077	18	3.76308	10	2.53538	6
182	242	148	34.6343	92.9172															12	4.73739	12	-0.784173	9	5.78125	7	2.84	9	3.94686	6	4.36									20	5.69231	15	5.57538	25	6.62769	18	3.88	10	3.41231	6
183	243	149	34.5866	92.7636															12	4.89706	12	-0.57554	9	5.99038	7	3.2	9	4.08696	6	4.48									20	5.92615	15	5.69231	25	6.74462	18	4.05538	10	3.58769	6
184	244	150	34.5796	92.6341															12	5.41597	12	2.69305	10	-0.492788	7	3.32	9	4.22705	6	4.64									20	6.10154	15	5.98462	25	6.86154	18	4.23077	10	3.76308	6
185	245	151	35.2465	92.7072															12	5.57563	12	2.90168	10	-0.283654	7	3.44	9	4.4372	6	4.76									20	6.27692	15	6.39385	25	6.97846	18	4.34769	10	3.88	6
186	245	152	37.0095	93.4624															12	6.93277	12	3.04077	10	-0.0745192	7	3.56	9	4.57729	6	4.92									20	6.62769	15	7.44615	25	7.79692	18	4.52308	10	4.05538	6
187	246	152	38.3547	94.04															12	7.13235	12	3.17986	10	1.38942	7	3.72	9	4.71739	6	5.04									20	6.80308	16	3.41231	25	7.97231	19	3.64615	10	6.04308	6
188	247	153	40.0821	94.5951															12	7.89076	12	3.38849	10	1.59856	7	3.84	9	4.85749	6	5.2									20	7.44615	16	3.52923	26	4.28923	19	3.76308	10	6.16	6
189	247	154	41.4306	94.8025															13	0.466387	12	3.52758	10	1.80769	7	3.96	9	4.99758	6	5.32									21	3.58769	16	3.64615	26	4.46462	19	3.93846	10	6.33538	6
190	248	156	41.8075	94.4433															13	1.70378	12	3.66667	10	2.78365	7	4.12	9	5.20773	6	5.48									21	3.70462	16	3.88	26	4.58154	19	4.05538	10	6.51077	6
191	249	158	42.6951	94.0634															13	2.14286	12	3.80576	10	2.92308	7	4.28	9	5.34783	6	5.64									21	3.82154	16	3.99692	26	4.69846	19	4.23077	10	6.68615	6
192	251	162	43.0529	93.3539															13	2.34244	12	3.94484	10	3.0625	7	4.44	9	5.48792	6	5.8									21	3.93846	16	4.17231	26	4.87385	19	4.40615	10	6.86154	6
193	253	165	43.4311	92.934															13	2.70168	12	4.08393	10	3.20192	7	4.6	9	5.62802	6	5.92									21	4.11385	16	4.28923	26	4.99077	19	4.52308	10	7.03692	6
194	254	168	43.2966	91.7988															13	2.82143	12	4.22302	10	3.41106	7	4.76	9	5.83816	6	6.08									22	3.47077	16	4.40615	26	5.16615	19	4.69846	10	7.21231	6
195	255	170	43.1479	90.4019															13	3.14076	12	4.36211	10	3.55048	7	4.92	9	5.97826	6	6.24									22	3.76308	16	4.99077	26	6.27692	19	4.99077	10	7.38769	7
196	256	173	42.5596	88.5494															13	3.2605	12	4.5012	10	3.6899	7	5.04	9	6.11836	6	6.36									22	3.88	16	5.63385	26	7.03692	19	5.10769	10	7.73846	7
197	256	174	42.0013	87.6902															13	3.34034	12	4.64029	10	3.82933	7	5.2	9	6.3285	6	6.48									22	4.05538	16	5.92615	26	7.85538	19	5.28308	10	7.91385	7
198	257	176	41.7961	86.8199															13	3.46008	12	4.84892	10	3.96875	7	5.36	9	6.53865	6	6.64									22	4.17231	17	3.17846	27	3.64615	20	2.12615	11	2.24308	7
199	258	176	41.7325	86.2126															13	3.57983	12	5.26619	10	4.10817	7	5.52	9	6.67874	6	6.8									22	6.33538	17	3.70462	27	4.05538	20	2.30154	11	2.41846	7
200	258	177	41.8545	85.9404															13	3.69958	13	1.9976	10	4.2476	7	5.72	9	6.88889	6	6.96									22	6.51077	17	3.82154	27	5.04923	20	3.99692	11	2.59385	7
201	258	178	41.6992	85.4949															13	3.85924	13	2.13669	10	4.38702	7	5.92	9	7.02899	6	7.12									22	6.68615	17	3.93846	28	7.09538	20	4.11385	11	2.76923	7
202	259	178	41.2938	84.8493															13	4.01891	13	2.27578	10	4.52644	7	6.04	9	7.16908	6	7.28									23	3.12	17	4.05538	28	7.21231	20	4.28923	11	2.94462	7
203	259	179	40.7785	84.0281															13	4.13866	13	2.41487	10	4.66587	7	6.2	9	7.37923	6	7.44									23	3.23692	17	4.23077	28	7.38769	20	4.40615	11	3.29538	7
204	259	179	40.3732	82.5722															13	4.29832	13	2.6235	10	4.875	7	6.36	9	7.51932	6	7.64									23	3.47077	17	4.34769	28	7.50462	20	4.58154	11	3.47077	7
205	259	179	39.8588	81.2755															13	4.45798	13	2.83213	10	5.01442	7	6.52	9	7.72947	6	7.88									23	3.64615	17	4.58154	28	7.62154	20	4.75692	11	3.58769	7
206	260	180	39.6842	80.9899															13	4.57773	13	3.31894	10	5.22356	8	-0.8	9	7.86957	7	-0.28									23	3.76308	17	4.69846	29	3.99692	20	4.93231	11	3.76308	7
207	260	180	39.1759	79.8037															13	4.77731	13	3.52758	10	5.36298	8	-0.2	10	-0.256039	7	-0.12									23	3.93846	17	4.81538	29	4.23077	20	5.10769	11	3.93846	7
208	261	182	38.9789	78.5871															13	4.93697	13	3.66667	10	5.5024	8	0.32	10	-0.0458937	7	0.04									23	4.11385	17	5.57538	29	4.40615	20	5.34154	11	4.11385	7
209	262	184	38.1459	77.1574															13	5.09664	13	3.80576	10	5.71154	8	0.4	10	0.164251	7	0.8									23	4.23077	17	6.68615	29	4.52308	20	5.51692	11	4.28923	7
210	262	185	37.6776	76.5317															13	5.29622	13	3.94484	10	5.99038	8	1.12	10	0.304348	7	0.96									23	4.40615	17	7.03692	29	5.22462	20	5.80923	11	4.46462	7
211	262	187	37.8185	76.7907															13	5.45588	13	4.08393	11	-0.144231	8	1.2	10	0.514493	7	1.36									23	4.69846	17	7.85538	29	5.69231	21	-0.972308	11	4.64	7
212	262	187	38.1258	76.9791															13	6.09454	13	4.22302	11	1.52885	8	1.56	10	0.864734	7	1.48									23	4.81538	18	-0.504615	29	7.09538	21	-0.796923	11	4.75692	7
213	262	188	38.5159	77.1246															13	6.2542	13	4.36211	11	1.66827	8	1.68	10	1.07488	7	1.88									23	4.99077	18	-0.329231	30	3.52923	21	-0.621538	11	4.93231	7
214	262	189	39.0298	77.7728															13	7.21218	13	4.5012	11	3.20192	8	1.76	10	1.21498	7	2.36									23	5.10769	18	3.64615	30	3.76308	21	-0.446154	11	5.10769	7
215	262	189	39.4354	78.8842															13	7.33193	13	4.64029	11	3.41106	8	2.04	10	1.98551	7	3.2									23	5.28308	18	3.76308	30	3.93846	21	-0.270769	11	5.28308	7
216	262	189	39.9169	79.1877															13	7.53151	13	5.1271	11	3.55048	8	2.16	10	2.1256	7	3.32									23	5.45846	18	3.88	30	4.17231	21	-0.153846	11	5.45846	7
217	261	189	40.0938	79.8144															14	2.38235	13	5.26619	11	3.6899	8	2.28	10	3.17633	7	3.44									23	5.63385	18	3.99692	30	4.28923	21	0.0215385	11	5.69231	7
218	261	189	40.4281	79.957															14	3.34034	14	1.44125	11	3.82933	8	2.4	10	3.38647	7	3.52									23	5.80923	18	4.17231	30	5.04923	21	0.196923	11	5.86769	7
219	261	189	40.5699	80.4949															14	3.46008	14	3.80576	11	3.96875	8	2.64	10	3.52657	7	3.68									23	5.98462	18	4.28923	30	5.92615	21	0.372308	11	6.04308	7
220	261	189	40.6227	81.1884															14	3.53992	14	4.01439	11	4.10817	8	2.88	10	3.73671	7	3.8									23	6.16	18	4.46462	31	3.41231	21	3.06154	11	6.16	7
221	261	189	40.8688	81.3636															14	3.65966	14	4.22302	11	4.2476	8	3.12	10	3.87681	7	3.92									23	6.92	18	4.58154	31	3.58769	21	3.23692	11	6.33538	7
222	262	190	40.9351	81.5024															14	3.77941	14	4.36211	11	4.38702	8	3.24	10	4.01691	7	4.04									24	-0.329231	18	5.04923	31	3.70462	21	3.35385	11	6.51077	7
223	262	190	40.8147	82.0484															14	3.93908	14	4.5012	11	4.52644	8	3.32	10	4.157	7	4.2									24	0.255385	18	5.28308	31	3.82154	21	3.52923	11	7.21231	7
224	262	191	40.5575	82.9659															14	4.09874	14	4.64029	11	4.66587	8	3.4	10	4.2971	7	4.32									24	3.76308	18	5.69231	31	3.93846	21	3.70462	11	7.38769	7
225	262	191	40.3857	84.2104															14	4.2584	14	4.77938	11	4.875	8	3.48	10	4.50725	7	4.44									24	3.93846	19	-0.796923	31	4.11385	21	3.88	11	7.68	8
226	262	190	40.0485	86.3161															14	4.41807	14	4.91847	11	5.01442	8	3.56	10	4.64734	7	4.6									24	4.05538	19	-0.563077	32	3.82154	21	3.99692	11	7.91385	8
227	262	189	39.8582	87.6305															14	4.61765	14	5.05755	11	5.22356	8	3.64	10	4.78744	7	4.72									24	4.23077	19	-0.446154	32	3.99692	21	4.23077	12	1.07385	8
228	261	189	39.9643	88.6261															14	4.77731	14	5.26619	11	5.36298	8	3.76	10	4.92754	7	4.88									25	3.76308	19	-0.270769	32	4.17231	21	4.40615	13	3.76308	8
229	261	188	40.1317	88.933															14	5.37605	15	0.676259	11	5.5024	8	3.84	10	5.06763	7	5.04									25	3.99692	19	-0.153846	32	4.28923	21	4.64	13	3.88	8
230	261	187	40.2427	89.1972															14	5.53571	15	0.884892	11	5.71154	8	3.92	10	5.27778	7	5.2									25	4.17231	19	0.138462	32	4.40615	21	4.81538	13	4.05538	8
231	261	186	40.4102	90.1878															14	5.73529	15	2.48441	11	5.85096	8	4	10	5.41787	7	5.32									25	4.28923	19	0.313846	32	4.52308	21	5.04923	13	4.17231	8
232	261	185	40.0274	90.4754															14	5.89496	15	2.6235	12	-0.632212	8	4.08	10	5.55797	7	5.48									25	4.46462	19	0.664615	32	4.64	21	5.28308	13	4.34769	8
233	261	184	40.0387	90.8687															14	6.13445	15	2.76259	12	-0.0745192	8	4.28	10	5.76812	7	5.6									26	3.70462	19	0.898462	33	4.05538	21	5.51692	13	4.46462	8
234	260	183	39.4909	90.826															14	6.37395	15	2.90168	12	2.4351	8	4.36	10	5.90821	7	5.76									26	3.93846	19	1.01538	33	4.28923	21	5.80923	13	4.64	8
235	260	183	38.7431	90.8374															14	6.53361	15	3.73621	12	3.20192	8	4.44	10	6.04831	7	5.92									26	4.11385	19	1.13231	33	4.40615	21	6.68615	13	4.75692	8
236	260	182	39.4084	91.2193															14	6.69328	15	3.94484	12	3.41106	8	4.52	10	6.18841	7	6.04									27	3.64615	19	1.24923	34	2.59385	22	0.664615	13	4.93231	8
237	260	183	39.6273	91.6625															14	6.85294	15	4.08393	12	3.55048	8	4.64	10	6.39855	7	6.2									27	3.88	19	1.77538	34	3.29538	22	3.70462	13	5.10769	8
238	260	182	40.1213	92.1585															14	7.09244	15	4.22302	12	3.6899	8	4.72	10	6.53865	7	6.36									27	3.99692	19	1.95077	34	3.47077	22	3.82154	13	5.28308	8
239	260	182	39.328	92.4026															14	7.53151	15	4.36211	12	3.82933	8	5.8	10	6.74879	7	6.52									27	4.11385	19	2.06769	34	3.58769	22	3.99692	13	5.4	8
240	260	182	38.9951	92.9142															14	7.73109	15	4.5012	12	3.96875	8	6.72	10	6.88889	7	6.68									27	4.23077	19	2.24308	34	4.11385	22	4.17231	13	5.57538	8
241	260	182	38.8921	93.3621															15	-0.651261	15	4.64029	12	4.10817	8	6.8	10	7.09903	7	6.84									27	4.40615	19	2.76923	34	4.46462	22	4.28923	13	5.69231	8
242	259	182	38.7637	93.6896															15	0.0672269	15	4.77938	12	4.2476	9	0.28	10	7.30918	7	7									27	4.69846	19	3.17846	34	4.69846	22	4.46462	13	5.86769	8
243	259	182	37.8167	93.7678															15	3.2605	15	4.91847	12	4.38702	9	0.36	10	7.44928	7	7.16									27	4.81538	19	3.41231	34	4.93231	23	0.723077	13	6.04308	8
244	259	182	37.1928	93.8105															15	3.38025	15	5.05755	12	4.52644	9	1.04	10	7.93961	7	7.32									27	5.16615	19	3.70462	34	5.10769	23	1.19077	13	6.16	8
245	260	182	35.9853	93.6446															15	3.46008	15	5.26619	12	4.66587	9	2.28	11	-0.115942	7	7.48									27	5.45846	19	3.93846	34	5.57538	23	2.00923	13	6.33538	8
246	260	183	34.5418	93.1696															15	3.57983	15	5.40528	12	4.80529	9	3.08	11	0.0241546	7	7.64									28	3.58769	19	4.11385	34	5.69231	23	2.30154	13	6.51077	8
247	261	183	33.6429	93.0061															15	3.69958	15	5.54436	12	5.01442	9	3.16	11	1.07488	7	7.84									28	3.82154	19	4.23077	34	5.98462	23	2.53538	13	6.62769	8
248	261	185	32.683	92.9266															15	3.81933	15	5.753	12	5.15385	9	3.24	11	2.33575	8	-0.96									28	3.93846	19	4.40615	34	6.21846	23	3.00308	13	6.80308	8
249	262	185	31.8031	93.082															15	4.4979	15	5.96163	12	5.29327	9	3.32	11	2.47585	8	-0.76									28	4.11385	19	4.58154	34	6.56923	23	3.99692	13	6.97846	8
250	262	186	31.3249	93.8375															15	4.81723	16	-0.784173	12	5.43269	9	3.44	11	3.24638	8	-0.36									28	4.40615	19	4.81538	34	6.68615	23	4.17231	14	0.781538	9
251	262	186	31.188	94.7996															15	5.01681	16	-0.57554	12	5.64183	9	3.56	11	3.45652	8	-0.2									28	4.58154	19	4.93231	34	6.80308	23	4.34769	14	0.898462	9
252	262	186	30.9095	95.7663															16	-0.052521	16	1.02398	12	6.47837	9	3.64	11	3.59662	8	0.44									29	3.47077	19	7.38769	34	6.97846	23	4.52308	14	1.07385	9
253	263	187	31.0469	96.3719															16	0.107143	16	2.55396	12	6.6875	9	3.72	11	3.73671	8	0.6									29	3.70462	19	7.56308	35	4.28923	23	4.69846	14	1.24923	9
254	263	187	31.262	96.8402															16	3.34034	16	3.45803	13	-0.911058	9	3.8	11	3.87681	8	0.76									29	3.88	20	0.372308	35	4.52308	23	4.93231	14	1.42462	9
255	262	187	31.7377	97.2982															16	3.42017	16	3.59712	13	-0.771635	9	3.88	11	4.01691	8	1.12									29	3.99692	20	0.956923	35	4.69846	23	5.10769	14	1.65846	9
256	262	186	32.8296	97.6427															16	3.53992	16	3.73621	13	0.901442	9	4	11	4.157	8	1.92									29	4.11385	20	1.24923	36	3.82154	24	-0.913846	14	2.00923	9
257	262	186	33.8661	98.4726															16	3.61975	16	3.94484	13	1.04087	9	4.08	11	4.2971	8	2.44									29	4.28923	20	1.71692	36	4.11385	24	0.313846	14	3.00308	9
258	262	186	34.5243	99.7185															16	3.7395	16	4.08393	13	1.18029	9	4.16	11	4.4372	8	3.08									29	4.69846	20	2.53538	37	3.70462	24	0.489231	14	3.64615	9
259	262	186	34.6209	101.491															16	3.89916	16	4.22302	13	3.13221	9	4.28	11	4.57729	8	3.24									29	4.87385	20	3.41231	37	3.93846	24	0.664615	14	3.76308	9
260	262	186	34.4249	103.509															16	4.01891	16	4.36211	13	3.34135	9	4.36	11	4.71739	8	3.36									29	4.99077	20	3.93846	37	4.11385	24	0.956923	14	3.93846	9
261	261	186	34.2556	106.07															16	4.17857	16	4.5012	13	3.55048	9	4.44	11	4.92754	8	3.48									29	6.04308	20	4.11385	38	3.93846	24	2.59385	14	4.11385	9
262	261	186	33.9647	108.675															16	4.33824	16	4.64029	13	3.6899	9	4.52	11	5.06763	8	3.6									30	3.64615	20	4.34769	38	4.11385	24	2.76923	14	4.28923	9
263	261	186	33.819	111.001															16	4.45798	16	4.77938	13	3.82933	9	4.6	11	5.20773	8	3.72									30	3.76308	20	4.52308	38	4.28923	24	2.94462	14	4.46462	9
264	260	185	33.1976	113.738															16	4.57773	16	4.91847	13	3.96875	9	4.68	11	5.34783	8	3.8									30	3.88	20	4.64	38	4.52308	24	3.12	14	4.58154	9
265	260	184	32.1116	116.839															16	4.73739	16	5.1271	13	4.10817	9	4.8	11	5.55797	8	3.96									30	3.99692	20	4.81538	38	4.69846	24	3.41231	14	4.75692	9
266	260	183	30.9907	119.84															16	4.89706	16	5.82254	13	4.2476	9	4.88	11	5.69807	8	4.08									31	1.19077	20	4.93231	38	4.81538	24	3.58769	14	4.93231	9
267	259	181	30.3118	122.513															16	5.09664	16	6.03118	13	4.38702	9	5	11	5.83816	8	4.2									31	4.05538	20	5.22462	38	4.99077	24	3.76308	14	5.04923	9
268	258	179	30.0026	125.396															16	5.69538	16	7.14388	13	4.52644	9	5.08	11	5.97826	8	4.36									31	4.17231	20	5.45846	38	5.75077	24	3.88	14	5.22462	9
269	258	177	29.6457	128.142															16	6.85294	16	7.28297	13	4.66587	9	5.2	11	6.18841	8	4.48									31	4.28923	20	5.63385	38	5.92615	24	4.05538	14	5.4	9
270	257	175	30.2048	131.644															16	7.77101	17	-0.158273	13	4.80529	9	5.88	11	6.3285	8	4.64									31	4.46462	20	5.98462	39	3.70462	24	4.23077	14	6.04308	9
271	256	173	30.1135	133.762															16	7.89076	17	0.467626	13	4.94471	9	6	11	6.53865	8	4.8									31	4.58154	20	6.10154	39	3.82154	24	4.40615	14	6.68615	9
272	255	171	29.4405	136.801															17	2.82143	17	2.48441	13	5.08413	9	6.12	11	6.67874	8	4.92									31	4.75692	21	3.52923	39	4.05538	24	5.10769	14	6.80308	9
273	255	170	28.8145	140.875															17	3.18067	17	3.8753	13	5.22356	10	-0.24	11	6.81884	8	5.08									32	3.70462	21	3.76308	39	4.34769	24	5.34154	14	7.03692	9
274	254	169	27.8301	144.566															17	3.2605	17	4.08393	13	5.43269	10	1.92	11	7.02899	8	5.24									32	3.93846	21	3.88	39	4.46462	24	5.51692	14	7.21231	9
275	255	169	26.4928	147.913															17	3.38025	17	4.29257	13	5.57212	10	2	11	7.16908	8	5.4									32	4.05538	21	4.05538	39	6.80308	24	5.69231	14	7.38769	9
276	255	168	25.3305	151.682															17	3.5	17	4.43165	13	5.85096	10	2.72	11	7.37923	8	5.56									32	4.23077	21	4.17231	40	3.58769	24	5.92615	15	0.138462	9
277	255	169	24.6166	155.598															17	3.61975	17	4.57074	13	6.19952	10	3.12	11	7.58937	8	5.72									32	4.64	21	4.28923	40	3.70462	24	6.04308	15	0.372308	9
278	255	169	24.192	159.098															17	3.7395	17	4.70983	13	6.33894	10	3.2	12	-0.396135	8	5.84									32	4.93231	21	4.46462	40	4.05538	24	6.21846	15	4.46462	9
279	256	170	23.7303	161.906															17	3.85924	17	4.84892	13	6.61779	10	3.28	12	-0.256039	8	6									32	5.04923	21	4.64	40	4.34769	24	6.39385	15	4.64	9
280	256	170	23.4116	163.639															17	3.97899	17	4.98801	14	0.134615	10	3.36	12	0.514493	8	6.16									32	5.80923	21	4.75692	40	4.46462	24	6.56923	15	4.75692	9
281	256	170	22.92	164.962															17	4.13866	17	5.1271	14	0.274038	10	3.48	12	0.654589	8	6.36									32	5.98462	21	4.87385	40	4.58154	24	6.74462	15	4.93231	9
282	256	171	22.8929	166.361															17	4.2584	17	5.26619	14	1.8774	10	3.56	12	0.934783	8	6.48									33	3.58769	21	5.69231	40	4.69846	24	6.92	15	5.04923	9
283	256	172	22.9354	167.777															17	4.45798	17	5.40528	14	2.01683	10	3.64	12	1.14493	8	6.64									33	3.70462	21	5.80923	41	3.88	24	7.09538	15	5.22462	10
284	257	173	22.1407	168.958															17	4.65756	17	5.61391	14	3.0625	10	3.76	12	2.61594	8	6.8									33	3.82154	21	6.39385	41	4.05538	24	7.27077	15	5.4	10
285	257	174	21.7382	169.808															17	4.81723	18	-0.436451	14	3.27163	10	3.84	12	2.75604	8	6.96									33	3.99692	22	3.58769	41	4.28923	24	7.44615	15	5.51692	10
286	257	175	21.516	170.584															17	4.93697	18	0.53717	14	3.41106	10	3.92	12	3.24638	8	7.12									33	4.17231	22	3.70462	41	4.52308	25	0.664615	15	5.69231	10
287	257	175	21.5203	171.935															17	5.17647	18	0.676259	14	3.55048	10	4	12	3.45652	8	7.28									34	3.58769	22	3.82154	41	4.64	25	0.781538	15	5.86769	10
288	257	175	21.7537	172.215															17	5.37605	18	2.48441	14	3.6899	10	4.08	12	3.66667	8	7.84									34	3.82154	22	3.93846	41	4.81538	25	3.12	15	6.04308	10
289	257	176	21.8256	172.341															17	5.4958	18	2.69305	14	3.89904	10	4.2	12	3.80676	9	-1									34	3.99692	22	4.05538	42	3.88	25	3.29538	15	6.21846	10
290	257	175	21.9943	172.295															17	5.69538	18	3.66667	14	4.03846	10	4.28	12	3.94686	9	-0.84									34	4.11385	22	4.23077	42	4.05538	25	3.47077	15	6.39385	10
291	257	176	22.0918	172.227															17	5.89496	18	4.01439	14	4.17788	10	4.36	12	4.08696	9	-0.72									34	4.23077	22	4.34769	42	4.17231	25	3.64615	15	7.62154	10
292	257	176	22.2152	172.254															17	7.29202	18	4.15348	14	4.38702	10	4.48	12	4.22705	9	-0.28									34	5.10769	22	4.58154	42	4.28923	25	3.76308	15	7.79692	10
293	257	176	22.2583	172.05															17	7.41176	18	4.29257	14	4.52644	10	4.56	12	4.36715	9	-0.2									35	3.52923	22	7.91385	42	4.40615	25	4.05538	16	0.489231	10
294	257	176	22.3143	171.984															17	7.57143	18	4.43165	14	4.66587	10	4.64	12	4.50725	9	0.2									35	3.76308	23	3.82154	42	6.97846	25	4.40615	16	0.664615	10
295	257	177	22.5148	171.772															18	3.30042	18	4.57074	14	4.80529	10	4.76	12	4.64734	9	0.32									35	3.88	23	3.93846	43	3.70462	25	4.52308	16	3.93846	10
296	257	177	22.5557	171.489															18	3.5	18	4.70983	14	4.94471	10	4.84	12	4.85749	9	0.72									35	4.05538	23	4.05538	43	4.05538	25	4.69846	16	4.11385	10
297	256	177	22.6104	171.143															18	3.57983	18	4.84892	14	5.15385	10	4.96	12	4.99758	9	0.8									35	4.17231	23	4.17231	43	4.28923	25	4.93231	16	4.28923	10
298	256	177	22.6406	170.932															18	3.69958	18	4.98801	14	5.29327	10	5.6	12	5.13768	9	1.36									35	4.58154	23	4.34769	43	4.40615	25	5.16615	16	4.40615	10
299	256	177	22.6235	170.967															18	3.81933	18	5.1271	14	5.43269	11	-0.84	12	5.27778	9	1.44									35	4.75692	23	4.46462	43	4.58154	25	7.62154	16	4.58154	10
300	255	176	22.6914	170.952															18	3.93908	18	5.26619	14	5.64183	11	-0.16	12	5.41787	9	1.72									35	5.16615	23	6.39385	44	3.23692	25	7.79692	16	4.87385	10
301	255	176	22.524	171.072															18	4.09874	18	5.47482	14	5.85096	11	-0.08	12	5.62802	9	1.8									36	3.64615	24	3.64615	44	3.41231	26	0.196923	16	5.04923	10
302	255	176	22.396	171.107															18	4.2584	18	5.61391	15	0.274038	11	0.92	12	5.76812	9	2.16									36	3.76308	24	3.76308	44	3.58769	26	0.723077	16	5.22462	10
303	255	176	22.3139	171.611															18	4.37815	18	5.82254	15	0.413462	11	1	12	5.97826	9	2.24									36	3.88	24	3.88	44	3.70462	26	3.64615	16	5.34154	10
304	255	175	22.5119	171.38															18	4.57773	18	5.96163	15	1.11058	11	1.6	12	6.11836	9	2.68									36	3.99692	24	3.99692	44	3.93846	26	3.76308	16	5.51692	10
305	255	175	22.8923	170.855															18	4.73739	19	-0.645084	15	2.15625	11	1.72	12	6.3285	9	2.96									36	4.17231	24	4.17231	44	4.28923	26	3.93846	16	5.69231	10
306	255	174	23.4175	170.576															19	3.30042	19	3.11031	15	2.29567	11	1.8	12	6.53865	9	3.08									36	4.69846	24	4.28923	44	4.58154	26	4.05538	16	5.86769	10
307	255	173	23.8396	170.849															19	3.38025	19	3.31894	15	3.13221	11	1.92	12	6.67874	9	3.28									36	4.87385	24	4.40615	44	4.81538	26	4.23077	16	6.04308	10
308	255	172	24.248	171.67															19	3.5	19	3.52758	15	3.34135	11	2.12	12	6.81884	9	3.48									36	4.99077	24	7.38769	44	5.04923	26	4.34769	16	6.21846	10
309	255	170	24.7657	173.502															19	3.61975	19	3.66667	15	3.55048	11	2.24	12	7.02899	9	3.56									37	3.52923	24	7.50462	44	5.22462	26	4.81538	16	6.39385	10
310	255	169	24.8091	176.175															19	3.69958	19	3.80576	15	3.6899	11	2.32	12	7.23913	9	3.64									37	3.82154	24	7.62154	44	5.34154	26	4.99077	17	3.41231	10
311	256	169	25.1682	178.737															19	3.85924	19	3.94484	15	3.82933	11	2.6	12	7.44928	9	3.72									37	3.93846	24	7.79692	44	5.45846	27	0.489231	17	3.58769	10
312	256	168	25.625	181.169															19	3.97899	19	4.08393	15	3.96875	11	2.92	12	7.65942	9	3.8									37	4.05538	25	3.88	44	5.57538	27	1.13231	17	3.70462	10
313	257	169	26.1074	184.574															19	4.77731	19	4.22302	15	4.10817	11	3.12	12	7.86957	9	3.88									38	3.47077	25	4.11385	44	7.15385	27	2.53538	17	3.88	10
314	258	169	26.6099	188.669															19	5.61555	19	4.36211	15	4.2476	11	3.24	13	-0.466184	9	3.96									38	3.58769	25	4.23077	44	7.50462	27	2.76923	17	4.05538	10
315	259	170	27.1082	193.179															19	5.77521	19	4.5012	15	4.38702	11	3.36	13	-0.326087	9	4.04									38	3.70462	25	4.34769	45	4.28923	27	3.12	17	4.23077	10
316	261	171	27.7082	198.394															19	5.89496	19	4.70983	15	4.52644	11	3.48	13	0.584541	9	4.12									38	3.82154	25	4.52308	45	4.52308	27	3.29538	17	4.34769	10
317	262	172	28.3979	203.974															19	6.09454	19	4.84892	15	4.66587	11	3.56	13	1.21498	9	4.2									38	3.99692	26	3.70462	46	4.05538	27	3.41231	17	4.52308	10
318	264	173	29.0407	210.116															20	3.2605	19	5.26619	15	4.80529	11	3.64	13	1.49517	9	4.28									38	4.11385	26	3.88	46	4.28923	27	3.58769	17	4.69846	10
319	266	174	29.5363	217.268															20	3.38025	20	2.20624	15	4.94471	11	3.72	13	1.70531	9	4.36									38	4.23077	26	4.11385	46	4.40615	27	3.76308	17	5.28308	11
320	267	174	29.2709	223.686															20	3.46008	20	2.34532	15	5.08413	11	3.92	13	2.2657	9	4.44									38	4.40615	26	4.23077	46	5.75077	27	3.93846	18	4.28923	11
321	268	175	28.9499	228.735															20	3.57983	20	3.38849	15	5.22356	11	4	13	2.47585	9	4.52									39	3.64615	26	4.34769	47	3.93846	27	4.05538	18	4.40615	11
322	270	176	29.3123	233.284															20	3.69958	20	3.59712	15	5.36298	11	4.08	13	2.89614	9	4.6									39	3.76308	26	4.46462	47	4.11385	28	-0.212308	18	4.58154	11
323	271	177	29.8166	238.66															20	3.81933	20	3.73621	15	5.57212	11	4.16	13	3.10628	9	4.72									39	3.88	26	4.64	47	4.23077	28	0.08	18	4.75692	11
324	273	178	30.3595	242.936															20	3.93908	20	3.8753	15	5.71154	11	4.24	13	3.38647	9	4.8									39	3.99692	26	6.68615	47	4.34769	28	0.313846	18	4.87385	11
325	275	179	31.9687	247.329															20	4.09874	20	4.01439	15	5.92067	11	4.36	13	3.52657	9	4.88									39	4.17231	27	3.64615	47	4.46462	28	1.65846	18	4.99077	11
326	277	180	32.1621	250.239															20	4.81723	20	4.15348	15	6.0601	11	4.44	13	3.66667	9	4.96									39	4.69846	27	3.88	47	4.58154	28	3.70462	18	5.16615	11
327	280	181	32.3905	254.002															20	4.97689	20	4.29257	16	-0.771635	11	4.52	13	3.80676	9	5.08									40	2.06769	27	4.11385	49	0.430769	28	3.88	18	5.34154	11
328	282	181	32.4717	257.504															20	5.73529	20	4.43165	16	-0.632212	11	4.64	13	3.94686	9	5.16									40	2.18462	27	4.28923	49	0.723077	28	3.99692	18	5.45846	11
329	284	182	32.212	261.019															20	5.85504	20	4.57074	16	0.762019	11	4.72	13	4.08696	9	5.24									40	4.11385	27	4.40615	49	3.47077	28	4.17231	19	4.75692	11
330	287	182	31.7328	265.285															20	6.77311	20	4.70983	16	2.50481	11	4.84	13	4.22705	9	5.36									40	4.34769	27	5.16615	49	3.82154	28	4.34769	19	4.87385	11
331	288	182	31.2754	269.505															20	6.89286	20	4.91847	16	2.64423	11	4.92	13	4.36715	9	5.44									40	4.52308	27	5.80923	49	4.05538	28	4.52308	19	5.04923	11
332	290	182	31.0007	273.599															21	3.30042	20	5.05755	16	3.20192	11	5.04	13	4.50725	9	5.56									40	4.69846	28	3.70462	49	4.17231	28	4.64	19	5.22462	11
333	290	183	30.6992	277.578															21	3.61975	20	5.26619	16	3.48077	11	5.12	13	4.71739	9	5.64									40	5.16615	28	3.82154	49	4.34769	28	5.22462	19	5.34154	11
334	290	182	30.0778	281.339															21	3.7395	21	-0.714628	16	3.62019	11	5.2	13	4.85749	9	5.76									41	3.70462	28	3.93846	49	4.46462	28	5.4	19	5.51692	11
335	289	182	29.7729	283.803															21	3.85924	21	-0.57554	16	3.75962	11	5.32	13	4.99758	9	5.84									41	3.99692	28	4.05538	49	4.64	28	6.33538	19	5.69231	11
336	290	182	30.1156	287.366															21	4.01891	21	1.58034	16	3.89904	11	5.68	13	5.13768	9	5.96									41	4.11385	28	4.17231	49	4.75692	28	6.45231	19	5.80923	11
337	290	182	30.3459	291.16															21	4.13866	21	1.71942	16	4.03846	12	-0.52	13	5.34783	9	6.08									41	4.23077	28	4.34769	49	4.93231	28	6.62769	19	5.98462	11
338	291	182	29.8854	294.153															21	4.33824	21	3.2494	16	4.17788	12	0.4	13	5.48792	9	7.64									42	3.64615	28	5.92615	49	5.10769	28	6.92	19	6.16	11
339	292	182	30.0442	298.284															21	4.4979	21	3.45803	16	4.31731	12	0.6	13	5.69807	9	7.8									42	3.82154	29	2.47692	49	5.28308	28	7.09538	19	6.27692	11
340	294	182	29.2861	301.838															21	4.65756	21	3.59712	16	4.59615	12	1.32	13	5.83816	9	7.88									42	3.99692	29	2.59385	49	5.63385	28	7.27077	19	6.45231	11
341	296	181	28.6063	304.101															21	4.81723	21	3.73621	16	4.73558	12	2.28	13	6.04831	9	8									42	4.11385	29	2.71077	49	5.80923	29	2.71077	19	6.62769	11
342	298	182	27.723	306.353															21	4.97689	21	3.8753	16	4.875	12	2.48	13	6.18841	10	-0.6									42	4.23077	29	2.82769	49	6.45231	29	3.06154	20	1.13231	11
343	301	183	26.8219	307.64															21	5.13655	21	4.01439	16	5.01442	12	2.88	13	6.39855	10	-0.04									42	4.40615	29	2.94462	50	3.47077	29	3.23692	20	1.30769	11
344	303	184	25.9842	309.821															21	5.33613	21	4.15348	16	5.15385	12	3.16	13	6.53865	10	0.04									42	4.64	29	3.12	50	3.64615	29	3.41231	20	3.58769	11
345	306	184	25.0949	311.81															21	6.13445	21	4.29257	16	5.29327	12	3.28	13	6.74879	10	0.36									42	5.63385	29	3.23692	50	3.88	29	3.58769	20	3.76308	11
346	309	185	24.9436	313.233															21	6.2542	21	4.43165	16	5.5024	12	3.4	13	6.95894	10	0.44									43	3.35385	29	3.47077			29	3.76308	20	3.93846	11
347	312	186	25.5102	313.562															21	6.41387	21	4.64029	16	5.64183	12	3.52	13	7.16908	10	0.76									43	3.47077	29	3.64615			29	3.93846	20	4.05538	11
348	315	186	25.661	314.402															21	6.57353	21	4.84892	16	5.85096	12	3.64	14	-0.746377	10	1.24									43	3.58769	29	3.76308			29	4.05538	20	4.23077	11
349	319	186	25.8467	314.97															21	7.09244	22	-0.297362	16	5.99038	12	3.76	14	-0.60628	10	1.36									43	3.76308	29	3.88			29	4.23077	20	4.34769	11
350	322	187	26.0076	316.344															21	7.29202	22	-0.088729	16	6.12981	12	3.92	14	1.21498	10	1.44									43	3.88	29	3.99692			29	4.40615	20	4.52308	12
351	326	187	25.8457	316.262															21	7.41176	22	2.55396	16	7.10577	12	4.08	14	1.35507	10	1.8									43	3.99692	29	4.11385			29	4.81538	20	4.69846	12
352	330	188	25.4924	315.755															21	7.65126	22	2.69305	16	7.3149	12	4.2	14	1.84541	10	1.88									43	4.17231	29	4.28923			29	4.99077	20	4.81538	12
353	334	188	24.7792	315.445															22	-0.451681	22	2.90168	17	-0.701923	12	4.36	14	2.4058	10	2									44	3.64615	29	4.81538			29	5.22462	20	4.99077	12
354	337	190	23.9228	316.009															22	3.2605	22	3.80576	17	-0.492788	12	4.52	14	3.17633	10	2.28									44	3.76308	29	4.99077			29	5.4	20	5.16615	12
355	341	192	23.6044	316.515															22	3.34034	22	4.01439	17	0.204327	12	4.68	14	3.38647	10	2.44									44	3.88	29	5.28308			29	5.63385	20	5.28308	12
356	344	193	23.4196	317.097															22	3.42017	22	4.15348	17	0.413462	12	4.84	14	3.52657	10	2.68									44	4.05538	29	7.85538			29	5.80923	20	5.45846	12
357	347	195	23.5194	317.283															22	3.53992	22	4.29257	17	1.52885	12	5	14	3.66667	10	2.8									44	4.17231	30	3.58769			30	-0.855385	20	5.63385	12
358	351	196	23.4467	317.489															22	3.65966	22	4.5012	17	2.64423	12	5.16	14	3.80676	10	2.92									45	0.606154	30	3.70462			30	-0.563077	20	5.80923	12
359	354	197	23.3801	317.806															22	3.77941	22	4.64029	17	2.85337	12	5.32	14	3.94686	10	3.32									45	3.47077	30	3.82154			30	2.06769	20	5.92615	12
360	358	198	23.3856	317.988															22	3.93908	22	4.84892	17	3.0625	12	5.48	14	4.08696	10	3.4									45	3.58769	30	3.93846			30	2.18462	20	6.10154	12
361	360	199	23.417	318.271															22	4.05882	22	4.98801	17	3.20192	12	5.68	14	4.22705	10	3.52									45	3.70462	30	4.05538			30	2.41846	20	6.27692	12
362	364	200	24.0714	317.142															22	4.21849	22	5.1271	17	3.41106	12	5.84	14	4.36715	10	3.6									45	3.88	30	4.99077			30	3.35385	20	6.45231	12
363	367	202	24.4728	315.85															22	4.33824	22	5.26619	17	3.62019	12	5.96	14	4.50725	10	3.68									45	3.99692	30	5.10769			30	3.52923	20	6.56923	12
364	369	204	24.7541	314.425															22	4.4979	22	5.40528	17	3.75962	12	6.12	14	4.64734	10	3.76									45	4.28923	30	5.57538			30	3.64615	20	6.74462	12
365	371	206	25.6422	312.841															22	4.65756	22	5.54436	17	3.89904	12	6.32	14	4.78744	10	3.84									45	4.46462	30	5.80923			30	3.82154	20	6.92	12
366	373	208	26.3917	311.035															22	4.81723	22	5.68345	17	4.03846	12	6.48	14	4.92754	10	3.92									45	4.64	30	5.92615			30	3.99692	20	7.09538	12
367	376	210	27.2462	308.505															22	5.05672	22	5.89209	17	4.17788	12	6.64	14	5.13768	10	4									46	3.47077	31	3.64615			30	4.17231	20	7.27077	12
368	378	212	28.1609	307.842															22	5.21639	22	6.10072	17	4.31731	12	6.84	14	5.27778	10	4.08									46	3.70462	31	3.76308			30	4.34769	20	7.44615	12
369	380	214	29.261	306.868															22	5.37605	22	6.30935	17	4.66587	12	7	14	5.41787	10	4.16									46	3.88	31	3.88			30	4.64	20	7.62154	12
370	382	215	30.3944	306.146															22	5.65546	22	6.65707	17	4.80529	12	7.16	14	5.55797	10	4.24									46	3.99692	31	3.99692			30	4.81538	20	7.79692	12
371	384	216	31.2645	306.645															23	3.22059	23	-0.158273	17	4.94471	12	7.32	14	5.76812	10	4.32									46	4.11385	31	4.17231			30	4.99077	20	7.97231	12
372	386	217	32.113	307.569															23	3.34034	23	0.745803	17	5.08413	12	7.52	14	5.90821	10	4.4									46	4.52308	31	4.58154			30	5.98462	21	3.99692	12
373	388	219	33.2323	310.138															23	3.42017	23	0.954436	17	5.29327	12	7.68	14	6.04831	10	4.48									46	4.69846	31	4.75692			30	6.16	21	4.17231	12
374	390	221	34.3093	312.693															23	3.53992	23	3.31894	17	5.43269	12	7.88	14	6.25845	10	4.56									46	4.81538	31	4.87385			30	6.33538	21	4.28923	12
375	391	222	36.0434	315.151															23	3.65966	23	3.52758	17	5.57212	13	-0.88	14	6.39855	10	4.64									46	5.28308	31	5.04923			30	6.51077	21	4.46462	12
376	393	224	38.2001	318.606															23	3.77941	23	3.66667	17	5.71154	13	0.12	14	6.6087	10	4.72									46	5.45846	31	5.22462			30	6.68615	21	4.58154	12
377	395	225	40.9122	322.636															23	3.93908	23	3.80576	17	5.92067	13	1.16	14	6.74879	10	4.84									47	3.52923	31	5.4			31	-0.855385	21	4.75692	12
378	397	227	43.5497	326.808															23	4.09874	23	3.94484	17	6.0601	13	1.72	14	6.88889	10	4.92									47	3.76308	31	5.57538			31	-0.563077	21	4.93231	12
379	399	228	45.8817	331.327															23	4.2584	23	4.08393	17	6.26923	13	2.72	14	7.09903	10	5									47	3.88	32	3.76308			31	-0.387692	21	5.10769	12
380	399	229	47.632	336.406															23	4.73739	23	4.22302	17	7.38462	13	3.28	14	7.23913	10	5.08									47	4.05538	32	3.99692			31	-0.0953846	21	5.28308	12
381	400	230	50.1678	342.734															23	4.89706	23	4.36211	18	-0.492788	13	3.4	14	7.44928	10	5.16									47	4.17231	32	4.11385			31	0.138462	21	5.45846	12
382	400	231	52.17	348.031															23	5.05672	23	4.5012	18	-0.353365	13	3.52	14	7.65942	10	5.24									47	4.28923	32	4.28923			31	0.956923	21	5.63385	13
383	401	232	53.429	350.605															23	5.2563	23	4.64029	18	-0.144231	13	3.64	14	7.79952	10	5.36									47	4.46462	32	4.40615			31	1.36615	21	6.74462	13
384	402	233	53.5359	351.149															24	3.2605	23	4.98801	18	1.52885	13	3.8	15	-0.256039	10	5.48									47	4.69846	32	5.04923			31	1.71692	21	6.92	13
385	403	234	53.9079	352.156															24	3.34034	23	5.19664	18	2.99279	13	3.92	15	-0.0458937	10	5.56									47	4.87385	32	5.16615			31	1.89231	21	7.09538	13
386	405	235	54.1812	353.765															24	3.46008	23	5.40528	18	3.13221	13	4.04	15	2.2657	10	5.68									47	5.28308	32	5.45846			31	2.53538	21	7.27077	13
387	406	236	54.9798	356.776															24	3.57983	24	-0.923261	18	3.34135	13	4.2	15	2.4058	10	5.76									47	5.4	32	5.57538			31	3.41231	21	7.44615	13
388	406	236	55.3986	359.416															24	3.69958	24	-0.297362	18	3.48077	13	4.36	15	2.54589	10	5.88									47	5.57538	32	6.62769			31	3.58769	21	7.62154	13
389	406	236	55.634	362.06															24	3.81933	24	-0.158273	18	3.62019	13	4.52	15	3.10628	10	7.16									47	5.75077	32	6.74462			31	3.82154	21	7.79692	13
390	406	236	56.2235	364.814															24	3.97899	24	1.09353	18	3.75962	13	4.68	15	3.24638	10	7.24									47	6.27692	32	7.03692			31	3.93846	21	7.97231	13
391	406	236	56.7678	366.952															24	4.09874	24	1.30216	18	3.89904	13	4.84	15	3.45652	10	7.36									48	3.58769	33	-0.796923			31	4.11385	22	3.64615	13
392	405	236	57.3581	368.819															24	4.29832	24	2.90168	18	4.03846	13	5	15	3.59662	11	0.64									48	3.70462	33	-0.621538			31	4.28923	22	3.82154	13
393	404	235	57.6422	370.627															24	4.69748	24	3.04077	18	4.17788	13	5.16	15	3.73671	11	0.8									48	3.82154	33	-0.504615			31	4.46462	22	3.99692	13
394	403	235	57.7358	373.087															24	4.81723	24	3.17986	18	4.31731	13	5.32	15	3.87681	11	2.12									48	3.99692	33	-0.329231			31	6.39385	22	4.11385	13
395	403	234	57.9458	375.832															24	4.97689	24	3.38849	18	4.45673	13	5.4	15	4.01691	11	2.32									48	4.11385	33	-0.153846			31	6.56923	22	4.28923	13
396	402	234	58.2027	377.575															24	5.13655	24	3.52758	18	4.59615	13	5.52	15	4.157	11	2.88									48	4.28923	33	0.138462			31	6.86154	22	4.40615	13
397	402	234	58.3383	377.737															24	5.29622	24	3.73621	18	4.73558	13	5.68	15	4.2971	11	3.04									49	3.52923	33	3.76308			31	7.09538	22	4.58154	13
398	402	234	58.4641	377.633															24	5.69538	24	3.8753	18	4.94471	13	5.84	15	4.4372	11	3.16									49	3.76308	33	4.05538			31	7.27077	22	4.69846	13
399	402	234	58.3198	377.188															24	5.97479	24	4.01439	18	5.08413	13	6	15	4.57729	11	3.28									49	3.88	33	4.17231			31	7.44615	22	5.16615	13
400	402	235	58.108	376.827															24	6.09454	24	4.15348	18	5.22356	13	6.16	15	4.78744	11	3.36									49	4.05538	34	3.64615			31	7.62154	22	5.34154	13
401	403	236	57.9013	375.243															25	3.38025	24	4.29257	18	5.43269	13	6.32	15	4.92754	11	3.48									49	4.17231	34	3.76308			31	7.85538	22	5.45846	13
402	403	237	57.3395	374.282															25	3.46008	24	4.43165	19	-0.213942	13	6.52	15	5.06763	11	3.6									50	3.70462	34	3.88			32	-0.913846	22	5.63385	13
403	404	238	56.9657	374.367															25	3.57983	24	4.57074	19	0.34375	13	6.72	15	5.27778	11	3.68									50	3.93846	34	3.99692			32	-0.68	22	5.80923	13
404	405	239	56.7636	374.647															25	3.65966	24	4.70983	19	0.552885	13	6.88	15	5.41787	11	3.84									50	4.05538	34	4.11385			32	0.0215385	22	5.92615	13
405	406	241	56.4875	375.01															25	4.61765	24	4.84892	19	1.45913	13	7.08	15	5.55797	11	3.96									50	4.17231	34	4.28923			32	3.64615	22	6.10154	13
406	407	243	56.1188	375.492															25	4.73739	24	5.05755	19	1.66827	13	7.24	15	5.69807	11	4.08									50	4.69846	34	4.40615			32	3.82154	22	6.27692	13
407	408	245	55.7173	376.195															25	5.93487	24	5.19664	19	2.15625	13	7.44	15	5.90821	11	4.2											34	4.52308			32	3.99692	22	6.45231	13
408	409	247	55.2976	376.915															25	6.09454	24	5.40528	19	2.29567	14	-0.92	15	6.04831	11	4.32											34	4.64			32	4.11385	22	6.62769	13
409	410	249	55.2229	377.004															25	6.81303	24	5.61391	19	2.50481	14	-0.44	15	6.25845	11	4.48											34	6.16			32	4.28923	23	3.70462	13
410	411	250	55.3	376.943															26	3.2605	24	6.03118	19	3.13221	14	-0.28	15	6.39855	11	4.6											35	3.35385			32	4.46462	23	3.99692	13
411	412	252	55.471	375.975															26	3.46008	24	6.79616	19	3.34135	14	0.24	15	6.53865	11	4.72											35	3.76308			32	4.64	23	4.17231	13
412	412	253	55.562	375.665															26	3.57983	24	7.0048	19	3.48077	14	0.4	15	6.74879	11	4.88											35	3.99692			32	4.81538	23	4.28923	13
413	413	254	55.7688	376.343															26	3.69958	25	0.189448	19	3.62019	14	1.4	15	6.88889	11	5.04											35	4.28923			33	1.6	23	4.46462	14
414	413	255	55.7832	377.346															26	3.81933	25	0.398082	19	3.82933	14	1.52	15	7.09903	11	5.16											35	7.56308			33	1.71692	23	4.58154	14
415	414	255	55.721	378.396															26	3.93908	25	0.53717	19	3.96875	14	2.32	15	7.23913	11	5.28											35	7.85538			33	3.70462	23	4.75692	14
416	415	256	55.8226	379.454															26	4.57773	25	0.815348	19	4.10817	14	2.44	15	7.44928	11	5.44											35	7.97231			33	3.88	23	4.87385	14
417	416	257	55.4994	379.839															26	5.05672	25	1.23261	19	4.2476	14	3.28	15	7.58937	11	5.56											36	3.70462			33	3.99692	23	5.04923	14
418	417	258	55.2114	380.169															26	6.37395	25	1.44125	19	4.38702	14	3.48	15	7.72947	11	5.72											36	3.93846			33	4.17231	23	5.16615	14
419	417	258	55.013	380.633															26	7.21218	25	2.69305	19	4.52644	14	3.64	15	7.93961	11	5.84											36	4.05538			33	4.34769	23	5.34154	14
420	418	258	54.822	380.675															27	2.66176	25	2.90168	19	4.73558	14	3.76	16	-0.886473	11	6											36	4.23077			33	4.46462	23	5.51692	14
421	419	259	54.9388	380.976															27	3.18067	25	3.66667	19	4.875	14	3.88	16	-0.746377	11	6.12											36	4.34769			33	4.64	23	5.69231	14
422	420	261	54.9377	381.365															27	3.38025	25	3.80576	19	5.01442	14	4.04	16	-0.536232	11	6.28											36	4.46462			33	4.81538	23	6.33538	14
423	421	262	54.9276	381.022															27	3.5	25	4.08393	19	5.15385	14	4.16	16	-0.396135	11	6.44											36	4.93231			33	5.04923	23	6.45231	14
424	422	263	55.0098	380.858															27	3.61975	25	4.29257	19	5.36298	14	4.32	16	-0.18599	11	6.6											36	5.10769			33	5.22462	23	6.62769	14
425	422	265	55.0462	380.442															27	3.7395	25	4.43165	19	5.5024	14	4.48	16	-0.0458937	11	6.72											37	3.47077			33	5.4	23	6.80308	14
426	422	267	54.8656	380.226															27	4.33824	25	4.57074	19	5.64183	14	4.64	16	0.164251	11	6.88											37	3.58769			33	5.51692	23	7.79692	14
427	423	269	54.738	379.434															27	4.4979	25	4.84892	19	5.78125	14	4.8	16	0.584541	11	7.04											37	3.82154			33	5.69231	23	7.97231	14
428	423	271	54.4056	376.779															27	4.65756	25	5.05755	19	5.99038	14	4.96	16	0.794686	11	7.2											37	3.99692			33	5.86769	24	3.70462	14
429	423	272	54.2743	373.775															27	4.81723	25	5.19664	19	6.12981	14	5.12	16	1.84541	11	7.4											37	4.11385			33	6.04308	24	3.82154	14
430	423	272	54.1108	372.244															27	7.09244	25	5.40528	19	6.33894	14	5.28	16	1.98551	11	7.56											37	5.16615			33	6.56923	24	3.99692	14
431	423	273	54.2441	370.071															28	3.2605	25	5.54436	19	6.47837	14	5.44	16	2.47585	11	7.72											37	5.51692			33	6.74462	24	4.17231	14
432	423	273	54.3771	366.987															28	3.46008	26	-0.505995	19	6.6875	14	5.6	16	2.61594	11	7.88											38	3.35385			33	6.92	24	4.28923	14
433	423	274	54.6191	364.105															28	3.53992	26	0.189448	19	7.80288	14	5.76	16	3.03623	12	-0.76											38	3.52923			33	7.09538	24	4.46462	14
434	423	275	55.27	362.015															28	3.65966	26	0.328537	20	-0.911058	14	5.92	16	3.17633	12	-0.04											38	3.64615			33	7.32923	24	4.58154	14
435	423	275	56.1609	360.102															28	3.81933	26	2.13669	20	0.34375	14	6.08	16	3.31643	12	0.8											38	3.76308			33	7.50462	24	5.63385	14
436	424	276	57.7269	358.831															28	3.93908	26	2.34532	20	1.45913	14	6.28	16	3.45652	12	0.96											38	3.88			33	7.68	24	5.80923	14
437	424	277	58.7811	357.301															28	4.09874	26	3.2494	20	2.08654	14	6.48	16	3.66667	12	1.4											38	4.05538			33	7.85538	24	5.92615	14
438	424	279	59.5965	356.245															28	4.41807	26	3.45803	20	2.71394	14	6.64	16	3.80676	12	1.8											38	4.17231			34	3.64615	24	6.16	14
439	425	279	60.7976	355.761															28	4.57773	26	3.59712	20	3.20192	14	7.16	16	3.94686	12	1.96											38	4.46462			34	3.76308	24	6.27692	14
440	425	279	62.4375	355.709															29	3.30042	26	3.73621	20	3.41106	14	7.4	16	4.157	12	2.48											38	4.64			34	3.88	24	6.92	14
441	425	281	64.5185	356.156															29	3.46008	26	3.8753	20	3.55048	15	1.8	16	4.2971	12	2.72											38	4.81538			34	4.05538	24	7.09538	14
442	426	282	67.4812	357.091															29	3.57983	26	4.01439	20	3.82933	15	1.92	16	4.4372	12	3.16											38	4.93231			34	4.23077	24	7.21231	14
443	426	283	71.1679	358.102															29	3.65966	26	4.15348	20	3.96875	15	2.44	16	4.57729	12	3.28											38	5.04923			34	4.40615	24	7.38769	14
444	426	284	75.0334	359.088															29	3.77941	26	4.29257	20	4.10817	15	2.56	16	4.71739	12	3.4											39	3.52923			34	4.58154	24	7.56308	14
445	427	285	78.0983	359.838															29	4.85714	26	4.43165	20	4.2476	15	2.8	16	4.92754	12	3.52											39	3.64615			34	4.75692	24	7.73846	14
446	427	285	79.9298	360.294															29	4.97689	26	4.64029	20	4.38702	15	3.2	16	5.06763	12	3.64											39	3.76308			35	3.70462	24	7.85538	15
447	427	286	82.6074	360.871															29	6.65336	26	4.77938	20	4.52644	15	3.32	16	5.20773	12	3.76											39	3.88			35	3.88	25	3.52923	15
448	428	287	85.5921	360.974															30	0.0672269	26	4.91847	20	4.66587	15	3.44	16	5.34783	12	3.88											39	4.05538			35	3.99692	25	3.70462	15
449	428	288	86.1422	360.852															30	0.226891	26	5.1271	20	4.94471	15	3.56	16	5.48792	12	4											39	5.22462			35	4.17231	25	3.88	15
450	428	289	85.5612	360.802															30	2.46218	26	5.26619	20	5.08413	15	3.68	16	5.69807	12	4.12											39	5.57538			35	4.28923	25	4.05538	15
451	429	290	85.6773	361.033															30	2.66176	26	5.40528	20	5.43269	15	3.8	16	5.83816	12	4.28											40	4.28923			35	4.46462	25	4.23077	15
452	430	292	86.472	361.132															30	2.78151	26	5.61391	21	-0.492788	15	3.96	16	6.04831	12	4.4											40	4.52308			35	4.58154	25	4.58154	15
453	430	293	87.384	361.2															30	2.90126	26	5.753	21	-0.353365	15	4.08	16	6.18841	12	4.56											40	4.69846			36	-0.270769	25	4.75692	15
454	431	295	89.1218	361.31															30	3.02101	27	-0.505995	21	0.134615	15	4.28	16	6.39855	12	4.68											40	4.81538			36	3.64615	25	4.93231	15
455	431	296	90.4854	361.351															30	7.69118	27	1.30216	21	0.34375	15	4.44	16	6.53865	12	4.84											40	4.93231			36	3.76308	25	5.10769	15
456	431	297	91.769	361.203															30	7.85084	27	1.44125	21	1.04087	15	4.56	16	6.67874	12	5											40	5.10769			36	3.93846	25	5.57538	15
457	431	299	92.9659	361.421															31	3.18067	27	2.90168	21	1.8774	15	4.72	16	6.88889	12	5.16											40	5.22462			36	4.05538	25	5.80923	15
458	431	300	93.1076	361.642															31	3.38025	27	3.11031	21	2.64423	15	4.92	16	7.09903	12	5.32											41	3.70462			36	4.23077	25	5.98462	15
459	431	301	94.1694	361.891															31	3.57983	27	3.2494	21	3.20192	15	5.08	16	7.23913	12	5.68											41	3.93846			36	4.40615	26	2.36	15
460	432	301	95.9477	362.297															31	3.69958	27	3.45803	21	3.41106	15	5.24	16	7.37923	12	5.84											41	4.05538			36	4.81538	26	3.12	15
461	432	301	98.2674	362.831															31	3.85924	27	3.59712	21	3.62019	15	5.4	16	7.58937	12	6.04											41	4.23077			36	4.99077	26	3.29538	15
462	432	301	100.835	363.358															31	3.97899	27	3.80576	21	3.75962	15	5.56	16	7.79952	12	6.24											41	4.34769			36	5.16615	26	3.41231	15
463	432	301	103.344	363.764															31	4.13866	27	3.94484	21	3.89904	15	5.72	16	7.93961	12	6.88											41	4.46462			36	5.51692	26	3.58769	15
464	432	302	106.619	363.796															31	4.2584	27	4.08393	21	4.03846	15	5.88	17	-0.676329	12	7.16											41	4.64			36	6.62769	26	3.76308	15
465	432	303	108.867	363.362															32	0.107143	27	4.29257	21	4.17788	15	6.08	17	-0.466184	13	-0.96											41	4.75692			36	6.80308	26	3.88	15
466	432	304	110.65	363.139															32	2.58193	27	4.43165	21	4.31731	15	6.24	17	-0.0458937	13	-0.16											41	4.93231			37	0.255385	26	4.05538	15
467	432	305	111.692	363.151															32	3.18067	27	4.57074	21	4.45673	15	6.4	17	0.164251	13	0.08											41	5.63385			37	0.372308	26	4.34769	15
468	432	306	112.243	363.353															32	3.30042	27	4.77938	21	4.59615	15	6.6	17	1.21498	13	0.44											41	5.80923			37	3.52923	26	4.52308	15
469	433	308	112.878	363.532															32	3.38025	27	4.91847	21	4.80529	15	6.76	17	2.1256	13	0.68											41	6.16			37	3.70462	26	4.64	15
470	433	310	113.553	363.632															32	3.5	27	5.05755	21	4.94471	15	7.2	17	2.33575	13	1.28											41	6.62769			37	3.82154	26	4.81538	15
471	434	311	114.283	363.943															32	3.61975	27	5.26619	21	5.08413	15	7.36	17	2.82609	13	2.04											42	5.51692			37	3.99692	26	4.99077	15
472	434	311	114.493	364.214															32	3.7395	27	5.40528	21	5.29327	15	7.6	17	2.96618	13	2.2											42	5.75077			37	4.11385	26	5.16615	15
473	434	312	114.003	364.536															32	3.85924	28	0.258993	21	5.43269	16	-0.28	17	3.24638	13	2.68											42	5.86769			37	4.23077	26	5.28308	15
474	434	311	113.302	365.138															32	4.69748	28	2.34532	21	5.57212	16	0.84	17	3.38647	13	2.84											42	6.04308			37	4.40615	26	5.45846	15
475	434	311	113.417	365.795															32	4.77731	28	2.48441	21	5.78125	16	1.04	17	3.52657	13	3.16											42	6.16			37	4.87385	26	5.63385	16
476	434	311	113.987	366.258															32	5.17647	28	2.69305	21	5.92067	16	1.8	17	3.66667	13	3.28											42	6.45231			37	5.04923	26	5.80923	16
477	433	311	114.168	366.8															32	6.17437	28	3.2494	21	6.12981	16	2.92	17	3.87681	13	3.4											43	3.52923			37	5.16615	26	5.92615	16
478	433	311	113.101	366.832															33	-0.571429	28	3.45803	21	6.26923	16	3.08	17	4.08696	13	3.56											43	3.64615			37	5.34154	26	6.10154	16
479	434	311	111.15	366.509															33	3.65966	28	3.59712	21	6.82692	16	3.32	17	4.22705	13	3.68											43	3.88			37	5.51692	26	6.27692	16
480	434	311	109.393	366.298															33	3.93908	28	3.80576	21	7.03606	16	3.44	17	4.36715	13	3.8											43	3.99692			37	5.69231	26	6.45231	16
481	434	311	107.904	366.187															33	5.33613	28	3.94484	21	7.17548	16	3.6	17	4.50725	13	3.92											43	4.11385			37	5.86769	26	7.79692	16
482	434	310	106.544	366.098															33	5.45588	28	4.08393	21	7.38462	16	3.72	17	4.64734	13	4.08											43	4.58154			37	5.98462	26	7.97231	16
483	433	309	105.418	365.864															33	7.01261	28	4.22302	22	-0.771635	16	3.84	17	4.85749	13	4.2											44	3.52923			37	6.16	27	-0.972308	16
484	433	308	104.594	365.805															33	7.13235	28	4.36211	22	0.971154	16	4	17	4.99758	13	4.36											44	3.76308			37	6.33538	27	-0.855385	16
485	433	306	103.55	365.423															34	3.30042	28	4.5012	22	1.80769	16	4.12	17	5.13768	13	4.48											44	3.88			37	6.45231	27	-0.68	16
486	432	305	102.844	365.25															34	3.57983	28	4.64029	22	2.57452	16	4.28	17	5.27778	13	4.64											44	4.05538			37	6.80308	27	0.430769	16
487	432	303	102.201	365.267															34	3.69958	28	4.84892	22	2.85337	16	4.4	17	5.48792	13	4.76											44	4.17231			38	0.0215385	27	0.606154	16
488	431	301	101.232	365.12															34	3.81933	28	4.98801	22	3.27163	16	4.6	17	5.62802	13	4.92											44	4.28923			38	0.196923	27	1.19077	16
489	431	299	100.433	364.972															34	3.97899	28	5.19664	22	3.41106	16	4.72	17	5.76812	13	5.08											44	4.46462			38	1.89231	27	3.47077	16
490	431	297	99.8639	364.819															34	4.09874	28	5.33573	22	3.62019	16	4.88	17	5.97826	13	5.2											44	4.58154			38	2.06769	27	3.64615	16
491	430	295	99.3886	364.885															34	4.21849	28	5.54436	22	3.75962	16	5.04	17	6.11836	13	5.36											44	7.62154			38	2.24308	27	3.76308	16
492	430	294	99.1265	365.007															34	4.37815	28	5.753	22	3.89904	16	5.2	17	6.3285	13	5.52											44	7.79692			38	2.41846	27	3.93846	16
493	430	292	98.9877	364.97															34	5.93487	28	7.76978	22	4.03846	16	5.4	17	6.4686	13	5.64											45	1.77538			38	2.53538	27	4.11385	16
494	430	292	99.0388	365.051															34	6.53361	28	7.90887	22	4.17788	16	5.56	17	6.6087	13	5.8											45	3.35385			38	2.71077	27	4.23077	16
495	430	293	98.8626	364.881															34	6.69328	29	-0.297362	22	4.31731	16	5.72	17	6.81884	13	5.96											45	3.52923			38	2.88615	27	4.40615	16
496	431	293	98.7361	364.821															35	-0.531513	29	2.55396	22	4.52644	16	5.88	17	7.02899	13	6.12											45	3.76308			38	3.00308	27	4.52308	16
497	430	292	98.8588	365.04															35	4.13866	29	2.76259	22	4.66587	16	6.04	17	7.23913	13	6.28											45	3.88			38	3.17846	27	4.69846	16
498	430	291	99.2362	365.54															35	4.53782	29	3.52758	22	4.80529	16	6.24	17	7.37923	13	6.44											45	4.05538			38	3.47077	27	4.87385	16
499	430	290	99.7964	366.088															35	5.61555	29	3.73621	22	4.94471	16	6.4	17	7.58937	13	6.6											45	4.28923			38	3.64615	27	5.04923	16
500	430	289	100.533	367.005															35	6.21429	29	3.8753	22	5.08413	16	6.6	17	7.79952	13	6.76											45	4.46462			38	3.76308	27	5.16615	16
501	430	287	100.577	367.982															36	-0.810924	29	4.01439	22	5.29327	16	6.8	18	-0.18599	14	-0.24											45	5.16615			38	3.93846	27	5.34154	16
502	430	287	102.218	369.59															36	3.18067	29	4.15348	22	5.43269	16	7	18	0.0942029	14	0.52											45	5.63385			38	4.05538	27	5.51692	16
503	430	287	103.861	371.289															36	3.30042	29	4.29257	22	5.57212	17	0.2	18	0.864734	14	0.96											45	5.80923			38	4.23077	27	5.69231	16
504	430	287	105.069	373.193															36	3.38025	29	4.43165	22	5.78125	17	0.32	18	1.00483	14	1.44											45	7.56308			38	4.40615	27	5.80923	16
505	430	288	106.483	374.701															36	3.5	29	4.57074	22	5.92067	17	0.88	18	1.42512	14	1.64											45	7.73846			38	4.58154	27	5.98462	16
506	430	289	107.71	376.223															36	3.61975	29	4.70983	22	6.12981	17	2.24	18	1.56522	14	1.76											45	7.85538			38	4.69846	27	6.16	16
507	430	289	109.016	377.247															36	3.7395	29	4.84892	22	6.33894	17	2.4	18	1.77536	14	1.96											46	3.58769			39	-0.270769	27	6.33538	17
508	430	290	110.138	378.112															36	5.89496	29	5.1271	22	6.47837	17	3.2	18	1.91546	14	2.4											46	3.82154			39	0.0215385	27	6.51077	17
509	430	290	110.846	378.52															36	6.17437	29	5.26619	22	7.24519	17	3.28	18	2.33575	14	2.56											46	3.93846			39	0.84	27	6.68615	17
510	430	289	111.116	378.227															36	6.37395	29	5.89209	23	-0.980769	17	3.4	18	2.61594	14	2.8											46	4.11385			39	1.48308	27	6.86154	17
511	430	290	112.129	378.656															37	3.30042	29	6.10072	23	-0.841346	17	3.52	18	2.82609	14	3.28											46	4.23077			39	1.77538	27	7.27077	17
512	430	291	112.93	378.804															37	3.5	30	-0.992806	23	0.134615	17	3.64	18	3.24638	14	3.44											46	4.40615			39	1.95077	27	7.44615	17
513	430	292	113.51	379.151															37	3.57983	30	3.17986	23	0.274038	17	3.8	18	3.45652	14	3.52											46	4.52308			39	2.71077	27	7.68	17
514	429	292	114.079	379.413															37	3.69958	30	3.45803	23	0.483173	17	3.92	18	3.59662	14	3.64											46	5.16615			39	3.12	27	7.85538	17
515	429	292	114.952	380.075															37	3.85924	30	3.59712	23	1.11058	17	4.04	18	3.73671	14	3.8											46	5.92615			39	3.52923	28	-0.153846	17
516	429	293	115.656	380.988															37	3.97899	30	3.73621	23	1.25	17	4.2	18	3.87681	14	3.92											46	6.27692			39	3.70462	28	3.76308	17
517	429	292	116.517	382.23															37	4.09874	30	3.94484	23	1.80769	17	4.32	18	4.01691	14	4.04											46	6.45231			39	3.88	28	3.88	17
518	429	292	117.853	383.811															37	4.2584	30	4.08393	23	2.4351	17	4.48	18	4.157	14	4.2											46	6.86154			39	4.05538	28	3.99692	17
519	429	293	118.773	385.209															37	4.61765	30	4.22302	23	2.92308	17	4.64	18	4.2971	14	4.32											46	7.15385			39	4.17231	28	4.17231	17
520	429	293	119.99	386.819															37	4.69748	30	4.36211	23	3.20192	17	4.8	18	4.4372	14	4.48											46	7.50462			39	4.34769	28	4.34769	17
521	429	292	121.873	388.892															38	3.22059	30	4.5012	23	3.41106	17	4.96	18	4.57729	14	4.64											46	7.68			39	4.52308	28	4.52308	17
522	429	291	123.701	389.896															38	3.34034	30	4.64029	23	3.55048	17	5.12	18	4.71739	14	4.76											46	7.79692			39	4.69846	28	4.64	17
523	429	290	125.406	390.305															38	3.42017	30	4.77938	23	3.6899	17	5.28	18	4.92754	14	4.92											46	7.91385			39	4.87385	28	4.81538	17
524	429	289	126.521	390.541															38	3.53992	30	4.91847	23	3.82933	17	5.44	18	5.06763	14	5.08											47	3.70462			39	4.99077	28	4.93231	17
525	429	289	127.425	390.666															38	3.65966	30	5.05755	23	3.96875	17	5.64	18	5.20773	14	5.24											47	3.93846			39	5.16615	28	5.10769	17
526	429	288	128.584	390.968															38	4.09874	30	5.26619	23	4.10817	17	7.16	18	5.41787	14	5.36											47	4.11385			39	5.34154	28	5.28308	17
527	429	288	129.934	391.406															38	6.69328	30	5.40528	23	4.2476	17	7.52	18	5.55797	14	5.52											47	4.23077			39	5.51692	28	5.45846	17
528	430	288	130.765	391.478															38	6.85294	30	5.54436	23	4.38702	17	8	18	5.69807	14	5.68											47	4.34769			39	5.86769	28	5.63385	17
529	431	288	130.635	391.235															39	3.2605	30	5.753	23	4.52644	18	0.56	18	5.90821	14	5.84											48	3.82154			39	6.04308	29	3.58769	17
530	431	289	130.969	391.091															39	3.65966	31	0.467626	23	4.66587	18	0.76	18	6.11836	14	6											48	3.99692			39	6.21846	29	3.70462	17
531	432	289	131.504	390.973															39	3.77941	31	0.676259	23	4.80529	18	2.6	18	6.25845	14	6.16											48	4.17231			39	6.39385	29	3.88	17
532	433	289	131.652	390.838															39	3.93908	31	1.58034	23	5.01442	18	2.76	18	6.39855	14	6.32											48	4.28923			39	6.56923	29	4.05538	17
533	434	290	131.621	390.696															39	4.05882	31	1.71942	23	5.15385	18	3.2	18	6.6087	14	6.44											49	4.11385			39	6.74462	29	4.17231	17
534	434	290	132.771	390.759															39	4.17857	31	1.92806	23	5.29327	18	3.32	18	6.74879	14	6.6											49	4.23077			39	6.86154	29	4.34769	17
535	435	291	135.283	390.921															39	4.33824	31	3.80576	23	5.43269	18	3.44	18	6.95894	14	6.76											49	4.52308			39	7.03692	29	4.46462	17
536	435	292	137.065	391.149															39	4.4979	31	4.01439	23	5.64183	18	3.56	18	7.09903	14	6.96											49	4.64			39	7.21231	29	4.64	17
537	436	293	140.021	391.497															39	6.33403	31	4.15348	23	5.78125	18	3.68	18	7.23913	14	7.12											49	4.81538			39	7.38769	29	4.81538	17
538	437	293	143.44	391.61															39	7.29202	31	4.29257	23	5.99038	18	3.8	18	7.44928	14	7.24											49	4.93231			39	7.56308	29	4.93231	17
539	438	294	145.998	391.918															40	3.53992	31	4.43165	23	6.19952	18	3.92	18	7.65942	14	7.44											49	5.10769			39	7.79692	29	5.10769	18
540	439	295	148.955	393.059															40	3.65966	31	4.57074	24	-0.144231	18	4.08	18	7.79952	14	7.64											49	5.22462			39	7.97231	29	5.22462	18
541	440	295	151.675	394.499															40	3.77941	31	4.70983	24	0.0649038	18	4.2	19	0.2343	15	-0.92											50	3.82154			40	-0.621538	29	5.4	18
542	440	295	153.466	395.448															40	3.89916	31	4.84892	24	1.45913	18	4.36	19	0.374396	15	-0.8											50	3.93846			40	-0.387692	29	5.57538	18
543	440	296	155.21	396.134															40	4.17857	31	4.98801	24	1.59856	18	4.52	19	0.514493	15	-0.56											50	4.05538			40	-0.212308	29	5.69231	18
544	441	296	157.283	396.78															40	5.97479	31	5.1271	24	2.57452	18	4.64	19	0.654589	15	-0.36											50	4.17231			40	0.196923	29	5.86769	18
545	442	296	159.509	397.331															40	6.13445	31	5.26619	24	2.85337	18	4.8	19	0.794686	15	-0.12											50	4.34769			40	3.76308	29	6.04308	18
546	443	297	162.463	398.219															40	6.29412	31	5.40528	24	3.20192	18	4.96	19	0.934783	15	0.04											50	4.46462			40	3.88	29	6.16	18
547	445	298	165.496	398.571															40	6.45378	31	5.54436	24	3.41106	18	5.08	19	1.56522	15	0.16											50	4.58154			40	4.05538	29	6.33538	18
548	447	299	169.556	397.941															40	6.61345	31	5.753	24	3.62019	18	5.24	19	1.70531	15	0.32											50	5.57538			40	4.23077	29	6.51077	18
549	448	301	173.813	397.209															40	6.81303	31	5.89209	24	3.75962	18	5.44	19	1.91546	15	0.56															40	4.40615	29	6.68615	18
550	448	302	177.632	397.281															40	7.01261	31	6.10072	24	3.89904	18	5.56	19	3.03623	15	0.84															40	4.58154	29	6.86154	18
551	449	304	180.548	397.126															41	0.506303	31	6.23981	24	4.03846	18	5.76	19	3.24638	15	1.36															40	4.75692	29	7.03692	18
552	449	305	182.836	397.163															41	0.586134	31	6.44844	24	4.17788	18	5.92	19	3.45652	15	2.36															40	4.93231	30	3.52923	18
553	451	305	183.732	397.449															41	0.905462	32	-0.714628	24	4.31731	18	6.12	19	3.59662	15	2.48															40	5.34154	30	3.64615	18
554	452	306	186.157	397.358															41	1.7437	32	-0.57554	24	4.52644	18	6.28	19	3.73671	15	3															40	5.45846	30	3.82154	18
555	453	308	188.461	397.615															41	2.18277	32	0.189448	24	4.66587	18	6.6	19	3.87681	15	3.08															40	5.63385	30	3.93846	18
556	453	309	189.795	397.82															41	2.34244	32	0.745803	24	4.80529	19	-0.72	19	4.08696	15	3.16															40	5.80923	30	4.11385	18
557	454	310	189.29	397.655															41	3.2605	32	0.884892	24	5.01442	19	0	19	4.2971	15	3.28															40	5.98462	30	4.28923	18
558	455	311	189.458	398.17															41	3.34034	32	2.13669	24	5.15385	19	1.6	19	4.4372	15	3.52															40	6.16	30	4.40615	18
559	456	312	188.926	398.555															41	3.46008	32	2.34532	24	5.29327	19	2.16	19	4.57729	15	3.6															40	6.33538	30	4.58154	18
560	457	312	189.265	398.819															41	3.57983	32	2.76259	24	5.43269	19	2.32	19	4.71739	15	4.04															40	6.45231	30	4.69846	18
561	457	311	189.449	399.07															41	3.65966	32	2.97122	24	5.57212	19	2.56	19	4.85749	15	4.2															40	6.62769	30	4.87385	18
562	457	311	188.976	399.32															41	3.81933	32	3.11031	24	5.78125	19	2.8	19	5.06763	15	4.28															40	6.80308	30	5.04923	18
563	458	312	189.149	399.848															41	3.97899	32	3.2494	24	5.92067	19	3.28	19	5.20773	15	4.36															40	6.97846	30	5.22462	18
564	459	313	189.038	400.147															41	4.09874	32	3.45803	24	6.12981	19	3.4	19	5.34783	15	4.44															40	7.15385	30	5.34154	18
565	460	313	189.491	400.864															42	3.69958	32	3.59712	24	6.26923	19	3.52	19	5.55797	15	4.52															40	7.38769	30	5.51692	18
566	460	314	189.715	401.453															42	3.81933	32	3.73621	24	6.40865	19	3.64	19	5.69807	15	4.6															40	7.56308	30	5.69231	18
567	461	315	190.142	402.002															43	3.30042	32	3.8753	24	6.61779	19	3.76	19	5.90821	15	4.68															40	7.73846	30	5.86769	18
568	461	315	190.539	402.321															43	3.53992	32	4.01439	24	6.75721	19	3.92	19	6.04831	15	4.76															40	7.91385	30	6.97846	18
569	461	315	190.731	402.507															43	3.65966	32	4.15348	24	6.96635	19	4.08	19	6.18841	15	4.84															41	-0.270769	30	7.21231	18
570	462	316	190.775	402.788															43	3.77941	32	4.29257	24	7.17548	19	4.2	19	6.39855	15	4.96															41	3.52923	31	0.547692	18
571	464	316	190.912	403.055															43	3.89916	32	4.43165	24	7.73317	19	4.36	19	6.53865	15	5.04															41	3.64615	31	2.30154	18
572	465	317	190.773	403.138															43	4.01891	32	4.57074	24	7.94231	19	4.52	19	6.74879	15	5.12															41	3.82154	31	3.17846	18
573	467	318	191.038	403.39															43	4.17857	32	4.70983	25	-0.911058	19	4.64	19	6.88889	15	5.2															41	3.99692	31	3.35385	19
574	468	319	191.193	403.871															43	4.33824	32	4.91847	25	-0.771635	19	4.8	19	7.09903	15	5.32															41	4.17231	31	3.47077	19
575	470	320	192.107	404.651															43	4.4979	32	5.05755	25	-0.283654	19	4.96	19	7.23913	15	5.4															41	4.28923	31	3.64615	19
576	471	321	191.6	404.568															43	4.61765	32	5.19664	25	-0.144231	19	5.12	19	7.44928	15	5.48															42	-0.913846	31	3.82154	19
577	473	322	191.874	404.759															43	6.2542	32	5.40528	25	1.45913	19	5.24	19	7.58937	15	5.56															42	-0.68	31	3.93846	19
578	474	323	192.148	404.955															44	3.34034	32	5.61391	25	1.59856	19	5.44	19	7.79952	15	5.64															42	0.0215385	31	4.11385	19
579	475	325	192.303	404.923															44	3.77941	32	5.82254	25	2.99279	19	5.6	20	0.0942029	15	5.72															42	0.255385	31	4.23077	19
580	476	327	193.169	405.536															44	3.89916	32	5.96163	25	3.34135	19	5.76	20	0.304348	15	5.8															42	0.489231	31	4.40615	19
581	477	328	192.87	405.297															44	4.05882	33	0.189448	25	3.48077	19	5.92	20	0.584541	15	5.88															42	3.58769	31	4.58154	19
582	477	329	192.866	405.465															44	4.97689	33	0.328537	25	3.62019	19	6.12	20	0.724638	15	5.96															42	3.70462	31	4.69846	19
583	478	330	192.832	405.613															44	5.13655	33	0.53717	25	3.82933	19	6.28	20	1.00483	15	6.04															42	3.82154	31	4.99077	19
584	478	331	193.522	406.208															44	6.13445	33	1.85851	25	3.96875	19	6.44	20	1.14493	15	6.16															42	3.99692	31	5.16615	19
585	479	331	193.589	406.249															45	3.34034	33	3.11031	25	4.10817	19	6.6	20	1.42512	15	6.28															42	4.11385	31	5.28308	19
586	479	331	193.941	406.253															45	3.53992	33	3.31894	25	4.31731	19	6.8	20	1.56522	15	6.36															42	4.28923	31	5.45846	19
587	479	331	194.701	406.302															45	3.89916	33	3.45803	25	4.45673	19	6.96	20	1.77536	15	6.52															42	4.46462	31	5.63385	19
588	479	332	195.43	406.058															45	4.01891	33	3.59712	25	4.59615	19	7.12	20	1.98551	16	-0.68															42	4.58154	31	5.75077	19
589	479	332	195.521	405.311															45	4.17857	33	3.73621	25	4.73558	19	7.28	20	2.89614	16	-0.32															42	4.75692	31	6.04308	19
590	479	332	195.53	404.152															45	4.29832	33	3.8753	25	4.94471	20	-0.32	20	3.10628	16	0.2															42	4.93231	31	6.21846	19
591	479	332	195.744	403.161															45	4.45798	33	4.01439	25	5.08413	20	0.92	20	3.24638	16	0.28															42	5.10769	31	6.39385	19
592	480	332	196.675	402.486															45	4.61765	33	4.15348	25	5.22356	20	1.64	20	3.45652	16	0.56															42	5.22462	31	6.56923	19
593			197.714	402.157															45	5.01681	33	4.29257	25	5.43269	20	2.4	20	3.59662	16	0.72															42	5.4	31	6.74462	19
594			199.515	402.193															45	5.45588	33	4.43165	25	5.57212	20	2.56	20	3.73671	16	0.84															42	5.57538	31	6.92	19
595			202.352	402.428															45	5.73529	33	4.64029	25	5.78125	20	3.04	20	3.87681	16	1															42	5.75077	31	7.09538	19
596			205.892	402.781															46	-0.052521	33	4.77938	25	5.92067	20	3.28	20	4.01691	16	1.12															42	5.92615	31	7.21231	19
597			209.051	402.537															46	3.2605	33	4.98801	25	6.0601	20	3.4	20	4.157	16	1.24															42	6.10154	32	0.956923	19
598			212.392	402.425															46	3.46008	33	5.26619	25	6.26923	20	3.52	20	4.2971	16	1.44															42	6.27692	32	1.54154	19
599			216.841	402.642															46	3.57983	33	5.40528	25	6.40865	20	3.64	20	4.4372	16	1.8															42	6.45231	32	1.65846	19
600			221.624	403.548															46	3.69958	33	5.61391	25	6.61779	20	3.76	20	4.57729	16	1.88															42	6.62769	32	1.89231	19
601			225.877	403.611															46	3.81933	34	0.258993	26	-0.492788	20	3.92	20	4.71739	16	2.44															42	6.80308	32	3.52923	19
602			230.578	402.165															46	5.81513	34	0.398082	26	-0.283654	20	4.04	20	4.92754	16	2.52															42	6.97846	32	3.70462	19
603			234.868	400.919															47	3.30042	34	1.3717	26	0.622596	20	4.2	20	5.06763	16	2.88															42	7.15385	32	3.82154	20
604			238.482	400.457															47	3.5	34	1.58034	26	1.73798	20	4.32	20	5.20773	16	3															42	7.32923	32	3.99692	20
605			242.478	400.564															47	3.61975	34	3.31894	26	2.92308	20	4.52	20	5.34783	16	3.28															42	7.44615	32	4.11385	20
606			247.547	400.107															47	3.7395	34	3.52758	26	3.20192	20	4.64	20	5.48792	16	3.4															42	7.62154	32	4.28923	20
607			252.555	399.468															47	3.85924	34	3.66667	26	3.41106	20	4.8	20	5.69807	16	3.48															42	7.79692	32	5.04923	20
608			256.658	399.049															47	6.41387	34	3.80576	26	3.55048	20	4.96	20	5.83816	16	3.56															42	7.97231	32	5.22462	20
609			261.493	400.336															47	7.05252	34	3.94484	26	3.6899	20	5.12	20	5.97826	16	3.68															43	-0.621538	32	5.45846	20
610			265.993	402.015															47	7.93067	34	4.08393	26	3.82933	20	5.28	20	6.11836	16	3.76															43	0.08	32	5.63385	20
611			269.845	403.242															48	3.22059	34	4.22302	26	3.96875	20	5.44	20	6.3285	16	3.84															43	0.956923	32	5.80923	20
612			273.223	404.328															48	3.53992	34	4.36211	26	4.10817	20	5.6	20	6.4686	16	3.92															43	1.42462	32	5.98462	20
613			276.585	405.745															48	3.65966	34	4.5012	26	4.2476	20	5.76	20	6.67874	16	4															43	3.35385	32	6.10154	20
614			281.243	407.741															48	3.81933	34	4.64029	26	4.38702	20	5.96	20	6.81884	16	4.08															43	3.52923	32	6.27692	20
615			285.362	409.061															48	4.45798	34	4.77938	26	4.59615	21	-0.16	20	6.95894	16	4.16															43	3.70462	32	6.45231	20
616			289.566	409.778															48	4.93697	34	4.91847	26	4.73558	21	0.04	20	7.16908	16	4.24															43	3.88	32	6.62769	20
617			293.96	410.321															49	3.2605	34	5.05755	26	4.875	21	1.44	20	7.37923	16	4.32															43	4.05538	32	6.80308	20
618			297.19	410.923															49	3.53992	34	5.26619	26	5.01442	21	2.4	20	7.51932	16	4.4															43	4.23077	32	6.97846	20
619			299.958	411.082															49	3.65966	34	5.40528	26	5.22356	21	2.6	20	7.72947	16	4.48															43	4.34769	32	7.15385	20
620			302.435	411.265															49	3.77941	35	0.258993	26	5.43269	21	2.84	20	7.86957	16	4.56															43	4.52308	32	7.27077	20
621			304	410.85															49	4.09874	35	0.398082	26	5.57212	21	3.24	21	-0.18599	16	4.64															43	4.69846	32	7.50462	20
622			305.137	410.743															49	4.2584	35	2.13669	26	5.71154	21	3.36	21	0.444444	16	4.72															43	4.87385	33	3.82154	20
623			306.026	410.653															49	5.09664	35	2.27578	26	5.85096	21	3.48	21	0.654589	16	4.84															43	5.04923	33	3.93846	20
624			306.401	410.684															49	5.29622	35	3.2494	26	6.0601	21	3.64	21	0.864734	16	4.92															43	5.22462	33	4.11385	20
625			306.424	410.877															49	7.21218	35	3.45803	26	6.19952	21	3.76	21	1.35507	16	5															43	5.57538	33	4.23077	20
626			306.716	411.022															50	3.30042	35	3.59712	26	6.40865	21	3.92	21	1.84541	16	5.12															43	5.75077	33	4.40615	20
627			306.575	411.224															50	3.5	35	3.73621	26	6.61779	21	4.08	21	2.68599	16	5.2															43	5.92615	33	4.52308	20
628			306.922	411.418															50	3.61975	35	3.8753	26	6.75721	21	4.24	21	3.17633	17	-0.72															43	6.10154	33	4.69846	20
629			307.219	411.582															50	3.7395	35	4.01439	26	6.96635	21	4.4	21	3.38647	17	-0.64															43	6.27692	33	4.81538	20
630			308.052	411.625															50	3.85924	35	4.15348	26	7.38462	21	4.52	21	3.59662	17	-0.28															43	6.45231	33	4.99077	20
631			308.455	411.459															50	4.01891	35	4.29257	27	-0.5625	21	4.68	21	3.73671	17	-0.16															43	6.62769	33	5.10769	20
632			307.843	411.012															50	4.29832	35	4.43165	27	-0.423077	21	4.88	21	3.87681	17	0.08															43	6.80308	33	5.69231	20
633			308.566	410.637															50	4.45798	35	4.57074	27	0.971154	21	5.04	21	4.01691	17	0.2															43	6.97846	33	5.86769	20
634			308.799	410.036															50	4.93697	35	4.70983	27	1.18029	21	5.2	21	4.157	17	0.32															44	-0.855385	33	5.98462	20
635			309.377	409.781																	35	4.84892	27	1.80769	21	5.36	21	4.2971	17	0.4															44	-0.621538	33	6.16	21
636			310.469	409.637																	35	4.98801	27	3.13221	21	5.52	21	4.50725	17	0.52															44	-0.446154	34	0.196923	21
637			311.802	409.675																	35	5.1271	27	3.34135	21	5.68	21	4.64734	17	0.72															44	3.06154	34	1.42462	21
638			313.951	409.225																	35	5.40528	27	3.48077	21	5.84	21	4.78744	17	0.8															44	3.64615	34	1.6	21
639			316.15	408.975																	35	5.54436	27	3.62019	21	6	21	4.92754	17	0.92															44	3.82154	34	1.77538	21
640			319.178	408.333																	35	5.68345	27	3.75962	21	6.08	21	5.13768	17	1.16															44	3.99692	34	1.95077	21
641			322.709	407.106																	35	5.89209	27	3.89904	21	6.16	21	5.27778	17	1.52															44	4.17231	34	3.58769	21
642			326.235	405.972																	36	-0.923261	27	4.03846	21	6.36	21	5.41787	17	1.92															44	4.28923	34	3.76308	21
643			330.134	404.607																	36	-0.784173	27	4.17788	21	6.56	21	5.62802	17	2															44	4.46462	34	3.93846	21
644			335.622	402.786																	36	1.58034	27	4.31731	21	6.72	21	5.76812	17	2.4															44	4.64	34	4.11385	21
645			342.084	401.051																	36	2.6235	27	4.45673	21	6.92	21	5.97826	17	2.48															44	4.81538	34	4.23077	21
646			348.932	399.689																	36	3.59712	27	4.59615	21	7.08	21	6.11836	17	2.6															44	5.16615	34	4.40615	21
647			354.132	398.94																	36	3.80576	27	4.73558	21	7.24	21	6.25845	17	2.88															44	5.28308	34	4.58154	21
648			357.865	397.461																	36	3.94484	27	4.875	21	7.4	21	6.4686	17	3															44	5.45846	34	4.93231	21
649			360.893	396.645																	36	4.08393	27	5.08413	21	7.56	21	6.6087	17	3.16															44	5.63385	34	5.04923	21
650			364.008	395.904																	36	4.29257	27	5.22356	21	7.76	21	6.74879	17	3.28															44	5.80923	34	5.22462	21
651			365.884	394.851																	36	4.43165	27	5.43269	21	7.96	21	6.95894	17	3.4															44	5.98462	34	5.4	21
652			368.099	393.44																	36	4.57074	27	5.57212	22	-1	21	7.09903	17	3.48															44	6.16	34	5.57538	21
653			370.275	392.119																	36	4.70983	27	5.78125	22	-0.88	21	7.30918	17	3.56															44	6.33538	34	5.69231	21
654			372.541	390.826																	36	4.84892	27	5.92067	22	-0.64	21	7.44928	17	3.64															44	6.51077	34	5.86769	21
655			375.076	390.002																	36	4.98801	27	6.12981	22	0.28	21	7.58937	17	3.8															44	6.74462	34	6.04308	21
656			377.143	389.223																	36	5.82254	27	6.26923	22	0.44	21	7.79952	17	3.88															44	6.92	34	6.21846	21
657			379.763	388.378																	36	7.6307	27	6.47837	22	1.2	21	7.93961	17	3.96															45	3.64615	34	6.39385	21
658			382.056	387.569																	37	1.09353	27	6.6875	22	1.4	22	-0.886473	17	4.04															45	3.82154	34	6.56923	21
659			384.422	387.284																	37	2.20624	27	7.03606	22	1.6	22	-0.746377	17	4.12															45	3.99692	34	6.74462	21
660			386.813	387.117																	37	2.34532	27	7.24519	22	2.2	22	-0.0458937	17	4.2															45	4.17231	34	7.62154	21
661			389.995	387.438																	37	3.17986	27	7.45433	22	2.4	22	0.0942029	17	4.28															45	4.34769	34	7.79692	21
662			392.568	387.816																	37	3.52758	28	-0.980769	22	2.68	22	0.794686	17	4.4															45	4.46462	35	3.35385	21
663			395.515	388.139																	37	3.66667	28	-0.771635	22	2.84	22	0.934783	17	4.48															45	4.64	35	3.52923	21
664			398.216	388.212																	37	3.80576	28	0.274038	22	3.16	22	1.14493	17	4.56															45	4.81538	35	3.64615	21
665			401.942	388.44																	37	3.94484	28	1.73798	22	3.44	22	1.35507	17	4.68															45	5.16615	35	3.82154	21
666			405.785	388.84																	37	4.08393	28	2.29567	22	3.56	22	1.77536	17	4.76															45	5.34154	35	3.99692	22
667			409.112	388.657																	37	4.22302	28	2.4351	22	3.68	22	1.91546	17	4.88															45	5.51692	35	4.11385	22
668			412.821	387.401																	37	4.57074	28	2.64423	22	3.8	22	2.1256	18	1.68															45	5.92615	35	4.28923	22
669			414.908	386.236																	37	4.70983	28	3.20192	22	3.96	22	2.54589	18	1.8															45	6.10154	35	4.40615	22
670			416.143	385.599																	37	4.84892	28	3.34135	22	4.08	22	2.68599	18	1.88															45	6.27692	35	4.58154	22
671			414.939	385.051																	37	4.98801	28	3.55048	22	4.24	22	3.17633	18	1.96															46	3.70462	35	4.75692	22
672			414.303	384.81																	37	5.1271	28	3.6899	22	4.36	22	3.31643	18	2.2															46	3.82154	35	4.93231	22
673			413.995	384.71																	37	5.40528	28	3.82933	22	4.52	22	3.45652	18	2.32															46	3.93846	35	5.04923	22
674			414.21	384.985																	38	-0.714628	28	4.03846	22	4.68	22	3.66667	18	2.44															46	4.11385	35	5.22462	22
675			414.911	385.073																	38	-0.57554	28	4.17788	22	4.84	22	3.80676	18	2.6															46	4.28923	35	5.4	22
676			415.846	385.178																	38	0.467626	28	4.31731	22	5	22	3.94686	18	2.72															46	4.46462	35	5.57538	22
677			416.686	385.469																	38	0.676259	28	4.45673	22	5.12	22	4.08696	18	2.8															46	4.58154	35	5.75077	22
678			417.758	385.876																	38	2.27578	28	4.59615	22	5.28	22	4.22705	18	3.12															47	0.138462	35	5.92615	22
679			418.737	386.069																	38	3.31894	28	4.80529	22	5.44	22	4.36715	18	3.2															47	0.313846	35	6.10154	22
680			419.902	386.333																	38	3.52758	28	4.94471	22	5.6	22	4.50725	18	3.28															47	0.489231	36	-0.855385	22
681			421.19	386.623																	38	3.66667	28	5.15385	22	5.76	22	4.64734	18	3.4															47	0.723077	36	3.52923	22
682			422.59	387.186																	38	3.80576	28	5.29327	22	5.92	22	4.85749	18	3.48															47	1.01538	36	3.70462	22
683			423.945	387.42																	38	3.94484	28	5.5024	22	6.08	22	4.99758	18	3.56															47	2.18462	36	3.82154	22
684			425.144	387.461																	38	4.08393	28	5.71154	22	6.24	22	5.13768	18	3.64															47	2.36	36	3.99692	22
685			426.663	387.72																	38	4.22302	28	6.19952	22	6.4	22	5.27778	18	3.72															47	2.53538	36	4.11385	22
686			428.411	387.678																	38	4.36211	28	6.33894	22	6.6	22	5.48792	18	3.8															47	3.58769	36	4.28923	22
687			429.34	387.485																	38	4.5012	28	7.17548	22	6.76	22	5.62802	18	3.88															47	3.76308	36	4.46462	22
688			430.38	387.679																	38	4.77938	29	0.0649038	22	6.92	22	5.76812	18	3.96															47	3.93846	36	4.58154	22
689			429.658	387.56																	38	4.91847	29	0.274038	22	7.12	22	5.97826	18	4.04															47	4.11385	36	4.75692	22
690			429.798	388.227																	38	5.05755	29	2.22596	22	7.28	22	6.11836	18	4.12															47	4.28923	36	4.93231	22
691			429.838	388.467																	38	5.19664	29	2.4351	22	7.48	22	6.25845	18	4.2															47	4.40615	37	-0.329231	22
692			429.514	388.401																	38	5.47482	29	2.64423	22	7.88	22	6.4686	18	4.28															47	4.58154	37	0.255385	22
693			429.304	388.224																	38	6.65707	29	3.27163	23	0	22	6.6087	18	4.36															47	4.93231	37	3.82154	22
694			429.856	388.109																	39	-0.366906	29	3.48077	23	0.16	22	6.81884	18	4.44															47	6.04308	37	3.93846	22
695			429.915	387.918																	39	-0.158273	29	3.62019	23	1.12	22	6.95894	18	4.52															47	6.21846	37	4.11385	22
696			430.14	387.97																	39	0.954436	29	3.75962	23	1.28	22	7.16908	18	4.6															47	6.39385	37	4.23077	22
697			430.387	388.101																	39	1.16307	29	3.89904	23	1.48	22	7.30918	18	4.68															47	6.56923	37	4.40615	23
698			430.492	388.101																	39	1.3717	29	4.03846	23	1.72	22	7.51932	18	4.8															48	-0.68	37	4.52308	23
699			430.482	388.077																	39	2.34532	29	4.17788	23	1.88	22	7.72947	18	4.88															48	-0.446154	37	4.64	23
700			430.461	388.268																	39	2.48441	29	4.31731	23	2.44	22	7.86957	18	4.96															48	0.196923	37	4.81538	23
701			430.804	388.491																	39	3.31894	29	4.45673	23	2.56	23	0.2343	18	5.04															48	0.372308	37	5.10769	23
702			431.088	388.7																	39	3.52758	29	4.59615	23	3.2	23	0.374396	18	5.12															48	0.489231	37	5.28308	23
703			431.412	388.923																	39	3.66667	29	4.80529	23	3.32	23	1.98551	18	5.28															48	2.18462	37	5.45846	23
704			431.856	389.094																	39	3.80576	29	4.94471	23	3.4	23	2.19565	18	5.36															48	2.41846	37	5.57538	23
705			431.98	389.305																	39	3.94484	29	5.08413	23	3.52	23	2.33575	18	5.48															48	3.70462	37	5.75077	23
706			432.066	389.401																	39	4.08393	29	5.22356	23	3.68	23	2.54589	18	5.56															48	3.82154	37	5.86769	23
707			432.517	389.424																	39	4.5012	29	5.43269	23	3.8	23	2.89614	18	5.64															48	3.99692	37	6.04308	23
708			432.793	389.231																	39	4.64029	29	5.57212	23	3.92	23	3.03623	18	5.76															48	4.17231	37	7.15385	23
709			433.18	389.386																	39	4.77938	29	5.71154	23	4.08	23	3.24638	18	5.84															48	4.34769	37	7.44615	23
710			433.328	389.535																	39	4.91847	29	5.85096	23	4.24	23	3.38647	18	5.92															48	4.46462	37	7.62154	23
711			433.298	389.748																	39	5.1271	29	6.0601	23	4.4	23	3.52657	18	6.04															48	4.64	37	7.73846	23
712			433.435	389.995																	39	5.26619	29	6.19952	23	4.52	23	3.73671	19	-0.24															48	4.93231	37	7.91385	23
713			433.317	389.859																	39	5.47482	29	6.33894	23	4.68	23	3.87681	19	-0.08															48	5.10769	38	0.956923	23
714			433.377	389.749																	40	-0.505995	29	6.54808	23	4.8	23	4.01691	19	0.96															49	-0.913846	38	3.23692	23
715			433.15	389.853																	40	-0.366906	29	6.75721	23	4.96	23	4.22705	19	1.12															49	-0.796923	38	3.41231	23
716			433.123	389.868																	40	-0.158273	29	6.96635	23	5.12	23	4.4372	19	1.28															49	-0.621538	38	3.58769	23
717			432.872	389.803																	40	0.745803	30	-0.841346	23	5.28	23	4.57729	19	1.84															49	-0.446154	38	3.70462	23
718			433.015	389.908																	40	1.58034	30	-0.0745192	23	5.44	23	4.71739	19	2.52															49	-0.0953846	38	4.05538	23
719			432.856	390.037																	40	1.71942	30	1.18029	23	5.6	23	4.92754	19	2.6															49	0.0215385	38	4.17231	23
720			431.916	390.068																	40	2.76259	30	1.31971	23	5.76	23	5.06763	19	3.28															49	0.196923	38	4.34769	23
721			431.893	390.188																	40	3.31894	30	2.29567	23	5.88	23	5.20773	19	3.52															49	0.372308	38	4.52308	23
722			431.97	390.021																	40	3.52758	30	2.4351	23	6.04	23	5.34783	19	3.64															49	0.547692	38	4.69846	23
723			432.4	389.84																	40	3.66667	30	2.71394	23	6.2	23	5.48792	19	3.76															49	0.723077	38	4.87385	23
724			432.905	389.893																	40	3.80576	30	2.92308	23	6.4	23	5.69807	19	3.88															49	0.898462	38	5.04923	23
725			433.336	389.829																	40	3.94484	30	3.13221	23	6.52	23	5.90821	19	4															49	1.07385	38	5.22462	23
726			433.543	389.974																	40	4.08393	30	3.34135	23	6.68	23	6.11836	19	4.16															49	1.24923	38	5.4	23
727			433.732	390.063																	40	4.22302	30	3.48077	23	6.84	23	6.25845	19	4.28															49	1.42462	38	5.57538	23
728			434.004	390.033																	40	4.36211	30	3.62019	23	7	23	6.4686	19	4.4															49	3.70462	38	5.75077	23
729			434.096	390.037																	40	4.5012	30	3.75962	23	7.2	23	6.6087	19	4.56															49	3.82154	38	6.56923	23
730			433.686	389.939																	40	4.64029	30	3.89904	23	7.4	23	6.81884	19	4.68															49	3.99692	39	3.23692	23
731			432.604	389.746																	40	4.84892	30	4.03846	23	7.48	23	7.02899	19	4.84															49	4.17231	39	3.41231	23
732			432.047	389.965																	40	4.98801	30	4.17788	23	7.56	23	7.23913	19	4.96															49	4.34769	39	3.58769	24
733			431.628	390.199																	40	5.1271	30	4.31731	23	7.68	24	-0.60628	19	5.12															49	4.46462	39	3.76308	24
734			432.002	390.216																	40	5.33573	30	4.45673	23	7.76	24	0.864734	19	5.24															49	4.64	39	3.88	24
735			432.258	390.044																	40	5.54436	30	4.66587	23	7.92	24	1.42512	19	5.4															49	4.81538	39	4.05538	24
736			432.506	389.996																	41	0.119904	30	4.80529	24	-0.88	24	1.63527	19	5.56															49	4.99077	39	4.23077	24
737			432.583	389.902																	41	0.258993	30	4.94471	24	0.08	24	2.54589	19	5.68															49	5.16615	39	4.40615	24
738			432.847	389.986																	41	1.16307	30	5.08413	24	0.96	24	2.68599	19	5.84															49	5.34154	39	5.28308	24
739			433.004	390.039																	41	2.34532	30	5.29327	24	1.48	24	3.24638	19	5.96															49	5.51692	39	5.51692	24
740			433.102	390.016																	41	2.48441	30	5.43269	24	1.64	24	3.45652	19	6.12															49	5.75077	39	5.75077	24
741			431.862	389.794																	41	3.31894	30	5.64183	24	1.84	24	3.66667	19	6.28															49	7.79692	39	5.92615	24
742			430.808	389.548																	41	3.52758	30	5.78125	24	2.28	24	3.80676	19	6.44															49	7.97231	39	6.16	24
743			429.888	389.504																	41	3.66667	30	5.99038	24	2.68	24	3.94686	19	6.68															50	0.664615	39	6.27692	24
744			429.127	389.542																	41	3.80576	30	6.12981	24	2.92	24	4.08696	20	1.76															50	1.19077	39	6.45231	24
745			428.731	389.585																	41	3.94484	30	6.33894	24	3.12	24	4.22705	20	1.88															50	1.42462	40	1.95077	24
746			427.891	389.626																	41	4.08393	31	2.71394	24	3.28	24	4.36715	20	2.08															50	1.65846	40	2.12615	24
747			427.358	389.749																	41	4.22302	31	2.85337	24	3.4	24	4.57729	20	2.24															50	3.23692	40	5.34154	24
748			427.824	389.538																	41	4.36211	31	2.99279	24	3.52	24	4.71739	20	2.4															50	3.41231	40	5.45846	24
749			427.92	389.381																	41	4.5012	31	3.13221	24	3.64	24	4.85749	20	2.84															50	3.52923	40	5.63385	24
750			428.308	389.281																	41	4.64029	31	3.27163	24	3.76	24	4.99758	20	3															50	3.70462	40	5.75077	24
751			428.806	388.99																	41	4.77938	31	3.48077	24	3.88	24	5.13768	20	3.24															50	3.88	40	5.92615	24
752			429.506	388.8																	41	4.91847	31	3.62019	24	4.04	24	5.34783	20	3.4															50	3.99692	40	6.10154	24
753			430.018	388.523																	41	5.05755	31	3.75962	24	4.16	24	5.48792	20	3.48															50	5.4	40	6.21846	24
754			430.945	388.221																	41	5.26619	31	3.89904	24	4.32	24	5.69807	20	3.64															50	5.57538	40	6.39385	24
755			432.28	387.77																	42	0.189448	31	4.03846	24	4.48	24	5.83816	20	3.76															50	5.75077	40	6.56923	24
756			433.928	386.9																	42	0.398082	31	4.17788	24	4.6	24	6.04831	20	3.88															50	5.92615	40	6.74462	24
757			436.434	385.552																	42	0.954436	31	4.31731	24	4.76	24	6.3285	20	4															50	6.16	40	6.92	24
758			437.649	384.408																	42	2.55396	31	4.45673	24	4.92	24	6.4686	20	4.16															50	6.33538	40	7.15385	24
759			439.719	383.538																	42	2.76259	31	4.59615	24	5.08	24	6.67874	20	4.28															50	6.51077	40	7.27077	24
760			441.1	382.756																	42	3.31894	31	4.73558	24	5.24	24	6.81884	20	4.4															50	6.68615	40	7.44615	24
761			442.86	382.083																	42	3.52758	31	5.01442	24	5.4	24	7.02899	20	4.56															50	6.86154	41	2.12615	24
762			443.623	381.335																	42	3.66667	31	5.15385	24	5.56	24	7.23913	20	4.68															50	7.03692	41	3.23692	25
763			444.75	380.705																	42	3.80576	31	5.29327	24	5.72	24	7.37923	20	4.84															50	7.27077	41	3.41231	25
764			445.936	380.067																	42	3.94484	31	5.43269	24	5.88	24	7.58937	20	4.96															50	7.44615	41	3.52923	25
765			447.269	379.505																	42	4.08393	31	5.57212	24	6.08	24	7.72947	20	5.08															50	7.62154	41	3.70462	25
766			448.887	379.035																	42	4.36211	31	5.78125	24	6.28	24	7.93961	20	5.24															50	7.79692	41	3.82154	25
767			450.572	378.702																	42	4.57074	31	5.92067	24	6.44	25	1.84541	20	5.36																	41	3.99692	25
768			451.837	378.541																	42	4.70983	31	6.0601	24	6.6	25	1.98551	20	5.52																	41	4.11385	25
769			452.889	377.868																	42	4.84892	31	6.26923	24	6.76	25	2.1256	20	5.68																	41	4.28923	25
770			453.271	377.585																	42	5.05755	31	6.40865	24	6.92	25	2.33575	20	5.8																	41	4.46462	25
771			453.796	377.404																	43	0.189448	31	6.54808	24	7.08	25	3.31643	20	5.96																	41		25
772			453.949	377.337																	43	0.328537	31	6.75721	24	7.24	25	3.52657	20	6.12																	41		25
773			454.528	377.327																	43	0.467626	31	6.96635	24	7.44	25	3.73671	20	6.28																	41		25
774			454.664	377.297																	43	0.606715	31	7.10577	24	7.6	25	3.87681	20	6.4																	42		25
775			454.17	377.78																	43	0.815348	31	7.52404	24	7.8	25	4.01691	20	6.56																	42		25
776			453.432	378.646																	43	1.58034	31	7.73317	24	8	25	4.157	20	6.72																	42		25
777			452.857	378.907																	43	1.78897	32	-0.353365	25	-0.8	25	4.2971	20	6.88																	42		25
778			452.766	378.897																	43	3.17986	32	-0.213942	25	-0.64	25	4.4372	20	7.04																	42		25
779			453.218	378.497																	43	3.38849	32	0.622596	25	-0.04	25	4.57729	20	7.2																	42		25
780			452.974	378.423																	43	3.59712	32	2.36538	25	0.2	25	4.78744	20	7.36																	42		25
781			452.272	379.354																	43	3.73621	32	2.57452	25	0.4	25	4.92754	20	7.56																	42		25
782			452.696	379.751																	43	3.8753	32	3.13221	25	0.64	25	5.06763	20	7.76																	42		25
783			453.166	380.016																	43	4.01439	32	3.27163	25	0.8	25	5.27778	21	-1																	42		25
784			453.637	380.309																	43	4.15348	32	3.48077	25	1	25	5.41787	21	-0.44																	42		25
785			453.718	380.748																	43	4.29257	32	3.62019	25	1.96	25	5.62802	21	-0.24																	42		25
786			453.717	380.951																	43	4.43165	32	3.75962	25	2.24	25	5.76812	21	0.04																	42		25
787			454.849	380.842																	43	4.57074	32	3.89904	25	2.52	25	5.90821	21	0.52																	42		25
788			456.969	381.015																	43	4.70983	32	4.03846	25	3.24	25	6.11836	21	0.8																	42		25
789			459.74	381.216																	43	4.84892	32	4.17788	25	3.44	25	6.25845	21	1																	42		25
790			463.69	381.343																	43	5.05755	32	4.31731	25	3.56	25	6.4686	21	1.2																	42		25
791			467.09	381.028																	43	5.19664	32	4.45673	25	3.68	25	6.6087	21	1.4																	42		26
792			470.689	379.559																	43	5.33573	32	4.59615	25	3.84	25	6.81884	21	2.32																	42		26
793			474.258	377.99																	43	5.47482	32	4.80529	25	4	25	6.95894	21	2.52																	43		26
794			476.627	377.166																	43	5.68345	32	4.94471	25	4.12	25	7.16908	21	3.12																	43		26
795			479.499	376.23																	43	5.89209	32	5.15385	25	4.28	25	7.30918	21	3.24																	43		26
796			482.7	375.565																	43	6.03118	32	5.29327	25	4.44	25	7.51932	21	3.36																	43		26
797			485.569	374.584																	44	0.189448	32	5.5024	25	4.6	25	7.72947	21	3.48																	43		26
798			488.538	373.144																	44	0.328537	32	5.64183	25	4.76	25	7.86957	21	3.6																	43		26
799			490.644	371.752																	44	0.954436	32	5.85096	25	4.92	26	-0.956522	21	3.72																	43		26
800			492.978	370.683																	44	1.16307	33	-0.911058	25	5.08	26	-0.746377	21	3.84																	43		26
801			495.148	369.913																	44	1.9976	33	0.204327	25	5.2	26	-0.115942	21	4																	43		26
802			496.425	369.587																	44	2.13669	33	0.692308	25	5.4	26	1.00483	21	4.12																	43		26
803			498.084	368.844																	44	2.90168	33	2.4351	25	5.56	26	1.21498	21	4.24																	43		26
804			499.819	368.068																	44	3.11031	33	2.71394	25	5.76	26	1.35507	21	4.4																	43		26
805			501.554	367.378																	44	3.2494	33	2.85337	25	5.88	26	1.56522	21	4.52																	43		26
806			503.387	366.911																	44	3.45803	33	3.20192	25	6.04	26	2.05556	21	4.64																	43		26
807			505.4	366.34																	44	3.59712	33	3.34135	25	6.2	26	2.2657	21	4.76																	43		26
808			506.907	365.882																	44	3.73621	33	3.55048	25	6.4	26	2.68599	21	4.92																	43		26
809			508.238	365.61																	44	3.8753	33	3.6899	25	6.56	26	2.89614	21	5.04																	43		26
810			509.305	365.563																	44	4.01439	33	3.82933	25	6.72	26	3.24638	21	5.16																	43		26
811			510.277	365.665																	44	4.15348	33	3.96875	25	6.88	26	3.45652	21	5.32																	43		26
812			510.968	365.666																	44	4.29257	33	4.10817	25	7.08	26	3.59662	21	5.48																	43		26
813			512.226	365.18																	44	4.43165	33	4.2476	25	7.24	26	3.80676	21	5.6																	43		26
814			513.252	364.855																	44	4.64029	33	4.38702	25	7.4	26	3.94686	21	5.76																	43		26
815			514.427	364.698																	44	4.77938	33	4.52644	25	7.56	26	4.157	21	5.92																	44		26
816			514.632	365.173																	44	4.91847	33	4.66587	25	7.76	26	4.2971	21	6.04																	44		26
817			514.822	365.538																	44	5.1271	33	4.875	25	7.96	26	4.4372	21	6.2																	44		26
818			515.032	365.531																	44	5.26619	33	5.01442	26	-0.44	26	4.57729	21	6.36																	44		26
819			514.886	365.656																	44	5.47482	33	5.15385	26	-0.24	26	4.71739	21	6.48																	44		26
820			515.138	365.446																	45	-0.853717	33	5.29327	26	0.52	26	4.92754	21	6.64																	44		26
821			515.397	365.282																	45	0.815348	33	5.5024	26	0.72	26	5.06763	21	6.8																	44		26
822			515.455	365.21																	45	0.954436	33	5.64183	26	1.84	26	5.20773	21	6.96																	44		26
823			515.044	365.426																	45	1.16307	33	5.78125	26	3.28	26	5.41787	21	7.12																	44		26
824			515.02	365.551																	45	2.69305	33	5.99038	26	3.44	26	5.55797	21	7.28																	44		27
825			514.935	365.554																	45	3.17986	33	6.26923	26	3.56	26	5.76812	21	7.44																	44		27
826			514.712	365.652																	45	3.38849	33	6.40865	26	3.68	26	5.90821	21	7.64																	44		27
827			513.913	366.042																	45	3.52758	33	6.54808	26	3.8	26	6.04831	22	-0.68																	44		27
828			511.688	366.691																	45	3.66667	33	6.75721	26	3.92	26	6.25845	22	0.04																	44		27
829			509.807	367.552																	45	3.80576	33	6.89663	26	4.04	26	6.4686	22	0.2																	44		27
830			507.578	368.749																	45	3.94484	33	7.10577	26	4.2	26	6.6087	22	0.72																	44		27
831			505.915	369.73																	45	4.08393	33	7.3149	26	4.32	26	6.81884	22	0.92																	44		27
832			504.517	370.482																	45	4.22302	33	7.45433	26	4.48	26	6.95894	22	1.32																	44		27
833			502.601	370.994																	45	4.36211	33	7.66346	26	4.6	26	7.16908	22	1.88																	44		27
834			501.577	371.157																	45	4.57074	33	7.8726	26	4.76	26	7.30918	22	2.52																	44		27
835			500.585	371.497																	45	4.70983	34	0.413462	26	4.92	26	7.51932	22	2.68																	44		27
836			500.9	371.112																	45	4.84892	34	0.552885	26	5.08	26	7.72947	22	3.08																	44		27
837			499.962	371.133																	45	4.98801	34	0.762019	26	5.2	26	7.93961	22	3.2																	44		27
838			497.988	371.82																	45	5.19664	34	1.31971	26	5.36	27	0.164251	22	3.32																	44		27
839			495.626	372.644																	45	5.40528	34	1.45913	26	5.56	27	0.374396	22	3.44																	45		27
840			493.172	373.454																	45	5.61391	34	2.15625	26	5.72	27	1.49517	22	3.56																	45		27
841			490.853	373.923																	46	0.258993	34	2.36538	26	5.88	27	1.70531	22	3.68																	45		27
842			488.887	374.455																	46	0.398082	34	3.13221	26	6.04	27	1.91546	22	3.84																	45		27
843			488.05	374.214																	46	0.53717	34	3.34135	26	6.2	27	2.47585	22	3.96																	45		27
844			487.926	373.107																	46	0.676259	34	3.48077	26	6.4	27	2.61594	22	4.08																	45		27
845			488.521	370.897																	46	3.59712	34	3.62019	26	6.56	27	3.17633	22	4.24																	45		27
846			488.3	369.397																	46	3.73621	34	3.75962	26	6.72	27	3.38647	22	4.36																	45		27
847			488.565	366.382																	46	3.94484	34	3.89904	26	6.88	27	3.52657	22	4.48																	45		27
848			488.357	364.076																	46	4.08393	34	4.03846	26	7.08	27	3.73671	22	4.64																	45		27
849			488.065	361.273																	46	4.22302	34	4.17788	26	7.24	27	3.87681	22	4.76																	45		27
850			487.584	358.625																	46	4.36211	34	4.31731	26	7.44	27	4.01691	22	4.92																	45		27
851			487.198	355.644																	46	4.5012	34	4.52644	26	7.6	27	4.157	22	5.04																	45		27
852			487.135	352.908																	46	4.64029	34	4.66587	27	-0.76	27	4.2971	22	5.2																	45		27
853			486.271	350.616																	46	4.77938	34	4.80529	27	-0.56	27	4.50725	22	5.36																	45		27
854			485.592	349.012																	46	4.91847	34	5.01442	27	0.2	27	4.64734	22	5.52																	45		27
855			485.007	347.15																	46	5.05755	34	5.15385	27	0.36	27	4.78744	22	5.68																	45		28
856			484.74	344.863																	46	5.19664	34	5.36298	27	0.64	27	4.99758	22	5.84																	46		28
857			484.487	342.753																	46	5.33573	34	5.5024	27	0.84	27	5.13768	22	5.96																	46		28
858			484.245	339.53																	46	5.47482	34	5.64183	27	1.48	27	5.34783	22	6.12																	46		28
859			484.096	335.243																	46	5.61391	34	5.85096	27	1.64	27	5.48792	22	6.24																	46		28
860			484.278	331.374																	46	5.82254	34	5.99038	27	2.48	27	5.69807	22	6.4																	46		28
861			484.81	327.818																	46	5.96163	34	6.19952	27	3.08	27	5.83816	22	6.56																	46		28
862			485.349	326.065																	46	6.17026	34	6.40865	27	3.28	27	5.97826	22	6.68																	46		28
863			485.704	324.843																	47	0.189448	34	6.54808	27	3.4	27	6.18841	22	6.84																	46		28
864			485.702	322.019																	47	3.31894	34	6.75721	27	3.52	27	6.39855	22	7																	46		28
865			485.073	318.926																	47	3.52758	35	-0.841346	27	3.64	27	6.53865	22	7.16																	46		28
866			484.056	315.107																	47	3.66667	35	-0.213942	27	3.76	27	6.74879	22	7.36																	46		28
867			483.467	311.18																	47	3.8753	35	0.901442	27	3.88	27	6.88889	22	7.56																	46		28
868			483.189	307.543																	47	4.01439	35	1.18029	27	4.04	27	7.09903	22	7.72																	46		28
869			482.772	304.406																	47	4.15348	35	1.31971	27	4.16	27	7.23913	22	7.96																	46		28
870			482.284	301.893																	47	4.29257	35	2.01683	27	4.32	27	7.44928	23	0.36																	46		28
871			481.793	299.407																	47	4.43165	35	2.71394	27	4.48	27	7.58937	23	3.76																	46		28
872			481.342	296.289																	47	4.57074	35	3.13221	27	4.64	27	7.79952	23	3.96																	47		28
873			480.85	293.574																	47	4.70983	35	3.48077	27	4.76	27	7.93961	23	4.08																	47		28
874			479.818	290.229																	47	4.84892	35	3.62019	27	4.96	28	0.2343	23	4.2																	47		28
875			478.601	287.548																	47	5.05755	35	3.75962	27	5.12	28	0.444444	23	4.32																	47		28
876			478.032	286.017																	47	5.19664	35	3.89904	27	5.28	28	0.584541	23	4.44																	47		28
877			478.117	283.908																	47	5.33573	35	4.03846	27	5.48	28	0.724638	23	4.56																	47		28
878			478.53	282.108																	47	5.47482	35	4.17788	27	5.68	28	0.864734	23	4.72																	47		28
879			479.234	280.399																	48	-0.645084	35	4.31731	27	5.92	28	1.56522	23	4.84																	47		28
880			479.486	279.023																	48	-0.505995	35	4.45673	28	-0.68	28	2.82609	23	5																	47		28
881			479.583	278.095																	48	-0.297362	35	4.59615	28	-0.52	28	2.96618	23	5.12																	47		28
882			479.774	277.704																	48	1.92806	35	4.80529	28	-0.04	28	3.24638	23	5.24																	47		28
883			480.225	277.477																	48	2.06715	35	4.94471	28	0.12	28	3.38647	23	5.4																	47		28
884			480.591	277.25																	48	3.2494	35	5.08413	28	1	28	3.52657	23	5.56																	47		28
885			481.257	276.492																	48	3.45803	35	5.22356	28	1.2	28	3.73671	23	5.68																	47		29
886			482.02	275.171																	48	3.59712	35	5.43269	28	2.32	28	3.87681	23	5.84																	47		29
887			482.67	272.952																	48	3.73621	35	5.64183	28	2.48	28	4.01691	23	6																	47		29
888			482.921	270.675																	48	3.8753	35	5.99038	28	3.2	28	4.157	23	6.12																	47		29
889			483.133	269.594																	48	4.01439	35	6.12981	28	3.32	28	4.2971	23	6.32																	47		29
890			483.328	268.901																	48	4.15348	35	6.54808	28	3.44	28	4.4372	23	6.44																	47		29
891			483.834	267.561																	48	4.29257	36	-0.353365	28	3.56	28	4.57729	23	6.6																	47		29
892			484.621	265.703																	48	4.43165	36	-0.144231	28	3.68	28	4.71739	23	6.72																	47		29
893			485.386	263.543																	48	4.57074	36	3.13221	28	3.8	28	4.85749	23	6.88																	47		29
894			486.077	260.372																	48	4.70983	36	3.34135	28	3.92	28	4.99758	23	7.08																	47		29
895			486.166	258.617																	48	4.84892	36	3.48077	28	4.08	28	5.13768	23	7.24																	47		29
896			486.052	256.576																	48	5.05755	36	3.62019	28	4.24	28	5.34783	23	7.4																	47		29
897			486.157	253.78																	48	5.26619	36	3.82933	28	4.36	28	5.48792	24	-0.28																	47		29
898			486.319	250.043																	48	5.47482	36	3.96875	28	4.52	28	5.62802	24	-0.12																	47		29
899			486.018	247.66																	49	-0.784173	36	4.10817	28	4.64	28	5.83816	24	0.04																	47		29
900			486.565	245.542																	49	-0.645084	36	4.2476	28	4.8	28	5.97826	24	0.2																	47		29
901			486.725	244.453																	49	0.884892	36	4.38702	28	4.96	28	6.11836	24	0.36																	48		29
902			486.739	243.25																	49	1.09353	36	4.59615	28	5.12	28	6.3285	24	0.92																	48		29
903			486.669	241.208																	49	1.71942	36	4.73558	28	5.28	28	6.4686	24	1.08																	48		29
904			486.671	238.483																	49	1.85851	36	4.875	28	5.4	28	6.67874	24	1.24																	48		29
905			486.653	235.259																	49	3.11031	36	5.01442	28	5.56	28	6.81884	24	1.48																	48		29
906			486.828	231.381																	49	3.52758	36	5.22356	28	5.72	28	7.02899	24	1.68																	48		29
907			487.013	227.371																	49	3.66667	36	5.36298	28	5.88	28	7.16908	24	1.84																	48		29
908			487.031	224.003																	49	3.80576	36	5.5024	28	6.04	28	7.37923	24	2																	48		29
909			487.195	222.14																	49	3.94484	36	5.71154	28	6.2	28	7.51932	24	2.24																	48		29
910			487.12	220.226																	49	4.08393	36	5.85096	28	6.36	28	7.79952	24	2.72																	48		29
911			486.755	218.043																	49	4.22302	36	6.0601	28	6.52	29	0.164251	24	2.88																	48		29
912			486.406	215.44																	49	4.36211	36	6.19952	28	6.72	29	0.304348	24	3.16																	48		29
913			486.366	214.309																	49	4.5012	36	6.40865	28	6.88	29	0.794686	24	3.4																	48		29
914			486.378	213.531																	49	4.64029	36	6.6875	28	7.04	29	0.934783	24	3.52																	48		29
915			486.371	213.112																	49	4.77938	36	7.10577	28	7.2	29	1.63527	24	3.64																	48		29
916			486.405	213.467																	49	4.98801	36	7.3149	28	7.4	29	1.77536	24	3.76																	48		29
917			486.693	215.135																	49	5.1271	36	7.73317	28	7.56	29	2.61594	24	3.88																	48		29
918			487.327	216.675																	49	5.26619	37	0.971154	28	7.76	29	2.75604	24	4																	48		29
919			487.662	217.368																	49	5.47482	37	1.8774	28	7.92	29	2.89614	24	4.16																	48		30
920			487.905	218.134																	49	7.0048	37	2.01683	29	-0.48	29	3.31643	24	4.28																	48		30
921			487.906	220.231																	50	0.119904	37	3.13221	29	-0.36	29	3.45652	24	4.44																	49		30
922			488.108	221.672																	50	0.328537	37	3.34135	29	0.44	29	3.66667	24	4.56																	49		30
923			488.113	221.515																	50	1.71942	37	3.48077	29	0.56	29	3.80676	24	4.72																	49		30
924			488.292	220.925																	50	1.92806	37	3.62019	29	0.72	29	3.94686	24	4.84																	49		30
925			488.104	220.287																	50	2.83213	37	3.82933	29	2.52	29	4.08696	24	5																	49		30
926			488.081	219.395																	50	2.97122	37	3.96875	29	2.6	29	4.22705	24	5.12																	49		30
927			488.057	217.782																	50	3.11031	37	4.10817	29	2.76	29	4.36715	24	5.28																	49		30
928			488.473	216.152																	50	3.45803	37	4.45673	29	3.44	29	4.57729	24	5.44																	49		30
929			489.031	214.268																	50	3.59712	37	4.59615	29	3.56	29	4.71739	24	5.6																	49		30
930			490.1	211.434																	50	3.73621	37	4.73558	29	3.68	29	4.85749	24	5.76																	49		30
931			490.914	208.473																	50	3.8753	37	4.875	29	3.8	29	4.99758	24	5.88																	49		30
932			491.582	205.479																	50	4.01439	37	5.08413	29	3.92	29	5.13768	24	6.04																	49		30
933			492.447	202.81																	50	4.15348	37	5.22356	29	4.04	29	5.27778	24	6.2																	49		30
934			493.271	200.394																	50	4.36211	37	5.36298	29	4.16	29	5.48792	24	6.36																	49		30
935			494.321	198.048																	50	4.64029	37	5.57212	29	4.28	29	5.62802	24	6.52																	49		30
936			495.716	195.867																	50	4.77938	37	5.71154	29	4.44	29	5.83816	24	6.68																	49		30
937			497.516	193.774																	50	4.91847	37	5.85096	29	4.6	29	5.97826	24	6.84																	49		30
938			498.719	191.974																	50	5.1271	37	5.99038	29	4.76	29	6.11836	24	7																	49		30
939			498.957	190.389																	50	6.3789	37	6.19952	29	4.88	29	6.3285	24	7.16																	49		30
940			499.732	189.353																	50	6.51799	37	6.33894	29	5.04	29	6.4686	24	7.32																	49		30
941			501.081	187.784																			37	6.54808	29	5.2	29	6.67874	24	7.48																	49		30
942			502.935	185.309																			37	6.6875	29	5.32	29	6.81884	24	7.68																	50		30
943			505.039	182.225																			37	6.89663	29	5.48	29	7.02899	24	7.84																	50		30
944			506.709	179.548																			37	7.03606	29	5.64	29	7.23913	25	1.6																	50		30
945			508.806	176.524																			37	7.24519	29	5.8	29	7.37923	25	1.92																	50		30
946			510.994	173.478																			38	-0.353365	29	5.96	29	7.58937	25	2.08																	50		30
947			512.784	171.692																			38	-0.213942	29	6.16	29	7.72947	25	2.24																	50		30
948			514.931	170.21																			38	0.901442	29	6.32	29	7.93961	25	2.44																	50		30
949			517.307	168.716																			38	1.11058	29	6.56	30	-0.956522	25	2.72																	50		31
950			519.157	167.375																			38	1.25	29	6.76	30	0.374396	25	2.88																	50		31
951			521.415	165.501																			38	1.45913	29	6.92	30	1.14493	25	3.04																	50		31
952			523.57	163.505																			38	2.29567	29	7.12	30	1.28502	25	3.16																			31
953			525.689	161.68																			38	2.4351	30	-0.64	30	1.42512	25	3.28																			31
954			527.895	159.303																			38	3.41106	30	-0.48	30	1.63527	25	3.4																			31
955			529.783	157.376																			38	3.62019	30	-0.28	30	1.98551	25	3.52																			31
956			531.649	155.507																			38	3.75962	30	0.08	30	2.1256	25	3.64																			31
957			532.237	153.974																			38	3.89904	30	0.28	30	2.2657	25	3.76																			31
958			532.499	152.106																			38	4.03846	30	0.48	30	2.47585	25	3.92																			31
959			533.07	150.216																			38	4.17788	30	0.76	30	2.82609	25	4.04																			31
960			533.715	148.121																			38	4.31731	30	1.4	30	3.24638	25	4.16																			31
961			534.759	145.854																			38	4.45673	30	1.56	30	3.45652	25	4.32																			31
962			535.437	144.715																			38	4.66587	30	2.32	30	3.59662	25	4.44																			31
963			536.512	142.604																			38	4.80529	30	3.2	30	3.80676	25	4.6																			31
964			537.064	141.546																			38	4.94471	30	3.32	30	4.01691	25	4.72																			31
965			537.869	140.264																			38	5.08413	30	3.44	30	4.157	25	4.88																			31
966			538.793	138.871																			38	5.22356	30	3.56	30	4.2971	25	5.04																			31
967			540.136	137.463																			38	5.36298	30	3.68	30	4.4372	25	5.2																			31
968			541.179	136.294																			38	5.57212	30	3.8	30	4.64734	25	5.32																			31
969			542.438	134.557																			38	5.71154	30	3.92	30	4.78744	25	5.48																			31
970			543.739	133.135																			38	5.92067	30	4.08	30	4.92754	25	5.64																			31
971			544.844	131.715																			38	6.0601	30	4.2	30	5.13768	25	5.8																			31
972			545.697	129.753																			38	6.19952	30	4.36	30	5.27778	25	6																			31
973			546.315	127.651																			38	6.40865	30	4.52	30	5.48792	25	6.12																			31
974			547.303	126.066																			38	6.54808	30	4.68	30	5.62802	25	6.32																			31
975			549.053	124.455																			38	6.75721	30	4.84	30	5.83816	25	6.48																			31
976			550.831	122.813																			38	6.96635	30	4.96	30	6.04831	25	6.64																			31
977			552.406	120.83																			38	7.17548	30	5.16	30	6.25845	25	6.84																			31
978			554.39	118.621																			38	7.45433	30	5.32	31	-0.536232	25	7																			31
979			556.548	116.603																			39	-0.980769	30	5.48	31	-0.115942	25	7.16																			31
980			558.324	114.776																			39	-0.841346	30	5.64	31	0.934783	25	7.36																			31
981			558.794	112.914																			39	-0.632212	30	5.84	31	1.07488	25	7.52																			32
982			559.558	111.111																			39	-0.00480769	30	6	31	1.28502	25	7.68																			32
983			560.535	108.947																			39	0.971154	30	6.16	31	1.56522	25	7.84																			32
984			561.411	106.402																			39	1.11058	30	6.32	31	2.4058	26	0.36																			32
985			561.782	104.311																			39	1.8774	30	6.48	31	2.54589	26	0.52																			32
986			561.83	103.136																			39	2.08654	30	6.68	31	2.75604	26	0.68																			32
987			562.194	102.28																			39	2.29567	30	6.84	31	3.10628	26	0.84																			32
988			562.12	101.788																			39	2.92308	30	7.04	31	3.31643	26	1																			32
989			562.574	100.667																			39	3.0625	30	7.2	31	3.45652	26	1.16																			32
990			563.436	99.4586																			39	3.20192	30	7.4	31	3.59662	26	1.32																			32
991			564.327	98.0547																			39	3.34135	30	7.6	31	3.80676	26	1.48																			32
992			565.19	96.4306																			39	3.48077	30	7.76	31	3.94686	26	1.64																			32
993			565.981	95.1292																			39	3.6899	30	7.96	31	4.157	26	1.8																			32
994			566.732	93.4144																			39	3.82933	31	-0.68	31	4.2971	26	2																			32
995			567.215	91.6777																			39	3.96875	31	-0.52	31	4.4372	26	2.28																			32
996			567.643	89.5692																			39	4.10817	31	0.56	31	4.57729	26	2.44																			32
997			567.688	87.6757																			39	4.31731	31	0.72	31	4.71739	26	2.76																			32
998			567.57	86.2564																			39	4.45673	31	0.92	31	4.85749	26	2.88																			32
999			567.685	84.1667																			39	4.59615	31	1.12	31	5.06763	26	3.16																			32
1000			567.597	82.9848																			39	4.73558	31	1.4	31	5.20773	26	3.36																			32
1001			567.488	82.5763																			39	4.875	31	1.56	31	5.41787	26	3.48																			32
1002			567.589	81.5336																			39	5.01442	31	1.72	31	5.55797	26	3.64																			32
1003			567.53	81.2885																			39	5.22356	31	1.88	31	5.69807	26	3.76																			32
1004			566.936	83.5318																			39	5.43269	31	2.08	31	5.90821	26	3.88																			32
1005			566.555	84.8805																			39	5.57212	31	2.56	31	6.04831	26	4.04																			32
1006			566.389	85.6831																			39	5.78125	31	2.76	31	6.25845	26	4.16																			32
1007			566.158	86.2036																			40	0.971154	31	3.2	31	6.39855	26	4.32																			33
1008			565.253	86.4247																			40	1.11058	31	3.32	31	6.6087	26	4.44																			33
1009			564.423	85.2093																			40	1.31971	31	3.44	31	6.81884	26	4.6																			33
1010			563.75	85.1833																			40	1.94712	31	3.56	31	6.95894	26	4.76																			33
1011			563.167	85.0488																			40	2.15625	31	3.72	31	7.09903	26	4.88																			33
1012			562.595	85.0458																			40	2.57452	31	3.84	31	7.30918	26	5.04																			33
1013			561.193	84.4406																			40	2.71394	31	4	31	7.44928	26	5.2																			33
1014			560.01	82.9366																			40	2.85337	31	4.16	31	7.65942	26	5.36																			33
1015			559.306	81.9429																			40	3.20192	31	4.32	31	7.79952	26	5.48																			33
1016			558.807	80.8267																			40	3.34135	31	4.48	32	-0.816425	26	5.64																			33
1017			558.288	80.1202																			40	3.55048	31	4.64	32	-0.60628	26	5.8																			33
1018			557.891	79.3694																			40	3.6899	31	4.8	32	0.164251	26	5.96																			33
1019			557.593	78.7126																			40	3.82933	31	5	32	0.304348	26	6.12																			33
1020			557.238	77.8747																			40	3.96875	31	5.16	32	1.00483	26	6.28																			33
1021			557.158	77.2959																			40	4.10817	31	5.32	32	1.28502	26	6.44																			33
1022			557.217	77.1865																			40	4.31731	31	5.48	32	1.42512	26	6.6																			33
1023			557.467	78.7575																			40	4.45673	31	5.68	32	1.63527	26	6.76																			33
1024			557.649	79.5821																			40	4.59615	31	5.84	32	1.77536	26	6.92																			33
1025			558.242	82.7099																			40	4.73558	31	6	32	3.17633	26	7.12																			33
1026			558.523	85.7553																			40	4.875	31	6.2	32	3.45652	26	7.28																			33
1027			558.914	87.7527																			40	5.01442	31	6.36	32	3.59662	26	7.44																			33
1028			559.474	88.99																			40	5.22356	31	6.6	32	3.73671	26	7.6																			33
1029			559.299	92.5216																			40	5.36298	31	7.24	32	3.87681	26	7.76																			33
1030			559.283	96.3567																			40	5.5024	31	7.44	32	4.01691	26	7.92																			33
1031			559.456	99.9425																			40	5.71154	32	-0.96	32	4.157	27	-0.88																			33
1032			559.271	101.709																			40	5.85096	32	-0.88	32	4.2971	27	-0.64																			33
1033			559.11	102.952																			40	5.99038	32	-0.64	32	4.4372	27	0.04																			33
1034			559.367	103.904																			40	6.19952	32	-0.48	32	4.57729	27	1.04																			33
1035			559.997	104.67																			40	6.40865	32	0.08	32	4.71739	27	1.2																			33
1036			561.159	104.512																			40	7.38462	32	0.16	32	4.92754	27	1.4																			34
1037			562.013	104.421																			40	7.66346	32	0.32	32	5.06763	27	1.6																			34
1038			563.002	104.333																			41	-0.980769	32	1.2	32	5.20773	27	1.76																			34
1039			564.311	103.878																			41	0.204327	32	1.36	32	5.41787	27	2.44																			34
1040			565.351	103.346																			41	0.34375	32	3.28	32	5.55797	27	3.16																			34
1041			566.681	102.36																			41	0.552885	32	3.4	32	5.76812	27	3.28																			34
1042			568.709	100.228																			41	1.59856	32	3.56	32	5.90821	27	3.4																			34
1043			570.835	97.5792																			41	1.80769	32	3.68	32	6.11836	27	3.48																			34
1044			573.417	94.6161																			41	2.36538	32	3.8	32	6.25845	27	3.64																			34
1045			576.856	92.4054																			41	2.50481	32	3.92	32	6.4686	27	3.76																			34
1046			580.119	90.4729																			41	2.71394	32	4.08	32	6.6087	27	3.88																			34
1047			582.568	88.5294																			41	3.20192	32	4.2	32	6.81884	27	4																			34
1048			585.325	86.3635																			41	3.41106	32	4.36	32	7.02899	27	4.12																			34
1049			588.214	84.5253																			41	3.62019	32	4.52	32	7.16908	27	4.28																			34
1050			590.755	83.3236																			41	3.75962	32	4.68	32	7.37923	27	4.4																			34
1051			592.936	82.3891																			41	3.89904	32	4.84	32	7.58937	27	4.52																			34
1052			594.576	81.017																			41	4.03846	32	5	32	7.72947	27	4.68																			34
1053			595.331	79.2135																			41	4.17788	32	5.16	32	7.93961	27	4.8																			34
1054			595.988	77.628																			41	4.31731	32	5.32	33	-0.676329	27	4.92																			34
1055			597.017	75.9992																			41	4.45673	32	5.48	33	-0.536232	27	5.08																			34
1056			598.242	74.4607																			41	4.66587	32	5.64	33	-0.0458937	27	5.2																			34
1057			599.74	72.7864																			41	4.80529	32	5.84	33	0.0942029	27	5.36																			34
1058			601.251	70.8387																			41	4.94471	32	5.96	33	1.00483	27	5.52																			34
1059			602.073	69.1415																			41	5.08413	32	6.12	33	1.14493	27	5.64																			34
1060			603.247	67.814																			41	5.22356	32	6.32	33	1.56522	27	5.8																			34
1061			603.705	67.3943																			41	5.43269	32	6.48	33	1.70531	27	5.96																			34
1062			604.767	66.9614																			41	5.57212	32	6.64	33	1.91546	27	6.12																			34
1063			605.601	66.7466																			41	5.71154	32	6.84	33	2.19565	27	6.24																			34
1064			605.952	66.548																			41	5.92067	33	-0.48	33	2.4058	27	6.4																			34
1065			606.504	65.834																			41	6.0601	33	0.32	33	2.68599	27	6.56																			34
1066			606.501	66.0253																			41	6.19952	33	0.52	33	2.89614	27	6.72																			34
1067			606.57	66.0159																			41	6.40865	33	0.72	33	3.24638	27	6.88																			34
1068			607.128	65.4969																			41	6.54808	33	0.92	33	3.52657	27	7.08																			35
1069			607.376	65.3119																			41	6.75721	33	1.36	33	3.66667	27	7.24																			35
1070			607.17	65.5421																			41	6.96635	33	1.56	33	3.80676	27	7.44																			35
1071			606.682	65.5763																			41	7.73317	33	2.44	33	3.94686	28	-0.92																			35
1072			606.644	65.5596																			41	7.8726	33	3.24	33	4.08696	28	-0.72																			35
1073			606.835	65.1341																			42	-0.701923	33	3.36	33	4.22705	28	-0.28																			35
1074			606.831	64.8112																			42	-0.144231	33	3.48	33	4.36715	28	-0.12																			35
1075			606.9	64.3548																			42	0.0649038	33	3.6	33	4.57729	28	0.6																			35
1076			606.918	63.4279																			42	0.274038	33	3.72	33	4.71739	28	1.28																			35
1077			607.373	61.9987																			42	1.31971	33	3.84	33	4.85749	28	2																			35
1078			607.577	60.718																			42	1.45913	33	3.96	33	5.06763	28	2.16																			35
1079			607.775	59.3182																			42	2.15625	33	4.12	33	5.20773	28	2.68																			35
1080			607.733	58.1474																			42	2.57452	33	4.28	33	5.34783	28	3.24																			35
1081			607.736	57.5114																			42	2.78365	33	4.44	33	5.55797	28	3.36																			35
1082			607.881	57.5487																			42	3.34135	33	4.6	33	5.69807	28	3.48																			35
1083			607.773	57.8413																			42	3.55048	33	4.76	33	5.90821	28	3.6																			35
1084			607.856	58.124																			42	3.6899	33	4.92	33	6.04831	28	3.72																			35
1085			608.007	58.3338																			42	3.82933	33	5.08	33	6.25845	28	3.84																			35
1086			607.731	58.9362																			42	3.96875	33	5.24	33	6.39855	28	4																			35
1087			607.786	59.0072																			42	4.10817	33	5.4	33	6.6087	28	4.12																			35
1088			607.84	59.0915																			42	4.2476	33	5.56	33	6.81884	28	4.28																			35
1089			607.994	59.308																			42	4.38702	33	5.72	33	6.95894	28	4.4																			35
1090			607.829	60.117																			42	4.52644	33	5.84	33	7.16908	28	4.56																			35
1091			607.474	61.3142																			42	4.66587	33	6	33	7.37923	28	4.68																			35
1092			607.503	62.2971																			42	4.80529	33	6.2	33	7.51932	28	4.84																			35
1093			607.005	62.9818																			42	4.94471	33	6.36	33	7.65942	28	4.96																			35
1094			605.484	64.6127																			42	5.15385	33	6.52	33	7.86957	28	5.12																			35
1095			604.337	65.7428																			42	5.29327	33	6.72	34	-0.466184	28	5.24																			35
1096			603.36	66.7804																			42	5.43269	33	6.88	34	-0.326087	28	5.4																			35
1097			601.963	68.0118																			42	5.64183	33	7.04	34	1.42512	28	5.52																			35
1098			598.743	70.0357																			42	5.78125	33	7.2	34	1.56522	28	5.64																			35
1099			596.398	71.2581																			42	5.92067	33	7.4	34	1.77536	28	5.8																			35
1100			594.473	72.7161																			42	6.12981	33	7.56	34	2.33575	28	5.96																			35
1101			592.908	74.2803																			42	6.26923	33	7.76	34	2.47585	28	6.12																			36
1102			591.722	75.6275																			42	6.47837	33	7.92	34	3.31643	28	6.28																			36
1103			592.16	76.2919																			42	6.61779	34	-0.88	34	3.45652	28	6.44																			36
1104			593.039	76.7526																			42	6.82692	34	-0.68	34	3.66667	28	6.64																			36
1105			594.425	77.1353																			42	6.96635	34	-0.24	34	3.80676	28	6.8																			36
1106			595.645	77.6095																			42	7.17548	34	-0.08	34	3.94686	28	7																			36
1107			596.829	78.1086																			42	7.3149	34	0.92	34	4.08696	28	7.24																			36
1108			597.22	79.0687																			42	7.52404	34	1.04	34	4.22705	29	-0.88																			36
1109			596.75	79.9051																			42	7.73317	34	2.08	34	4.36715	29	-0.28																			36
1110			596.811	80.6584																			42	7.94231	34	2.28	34	4.50725	29	0.6																			36
1111			596.717	81.2473																			43	-0.911058	34	3.24	34	4.64734	29	0.76																			36
1112			596.017	81.582																			43	0.0649038	34	3.36	34	4.78744	29	1.36																			36
1113			594.751	82.1195																			43	0.274038	34	3.48	34	4.92754	29	1.56																			36
1114			593.783	82.6986																			43	1.11058	34	3.64	34	5.06763	29	2.08																			36
1115			592.728	83.0885																			43	3.20192	34	3.76	34	5.20773	29	2.64																			36
1116			591.733	83.4649																			43	3.41106	34	3.88	34	5.48792	29	2.8																			36
1117			591.249	83.9772																			43	3.55048	34	4.04	34	5.62802	29	3.2																			36
1118			591.506	84.7722																			43	3.75962	34	4.16	34	5.83816	29	3.32																			36
1119			591.858	86.4515																			43	4.10817	34	4.32	34	6.04831	29	3.44																			36
1120			593.503	88.543																			43	4.2476	34	4.48	34	6.18841	29	3.56																			36
1121			595.738	90.7639																			43	4.38702	34	4.64	34	6.39855	29	3.68																			36
1122			597.998	92.5788																			43	4.52644	34	4.8	34	6.53865	29	3.84																			36
1123			600.226	94.3967																			43	4.66587	34	4.92	34	6.74879	29	3.96																			36
1124			601.969	95.4489																			43	4.80529	34	5.08	34	6.88889	29	4.08																			36
1125			603.47	96.2308																			43	5.01442	34	5.24	34	7.09903	29	4.24																			36
1126			604.489	96.4098																			43	5.22356	34	5.36	34	7.23913	29	4.36																			36
1127			605.267	96.7939																			43	5.36298	34	5.52	34	7.37923	29	4.48																			36
1128			606.325	98.2253																			43	5.57212	34	5.68	34	7.58937	29	4.64																			36
1129			607.568	99.5621																			43	5.71154	34	5.84	34	7.72947	29	4.76																			36
1130			608.504	101.232																			43	5.85096	34	6	34	7.86957	29	4.88																			36
1131			609.04	102.355																			43	6.0601	34	6.16	35	3.03623	29	5.04																			36
1132			609.347	103.697																			43	6.19952	34	6.32	35	3.24638	29	5.16																			36
1133			609.686	104.175																			43	6.40865	34	6.68	35	3.45652	29	5.32																			37
1134			609.651	104.335																			43	6.61779	34	6.84	35	3.59662	29	5.48																			37
1135			609.47	104.249																			43	7.03606	34	7	35	3.73671	29	5.64																			37
1136			609.362	104.042																			44	-0.771635	34	7.2	35	3.94686	29	5.76																			37
1137			609.215	103.952																			44	-0.144231	34	7.32	35	4.08696	29	5.92																			37
1138			609.185	103.915																			44	0.622596	34	7.48	35	4.22705	29	6.08																			37
1139			609.058	103.912																			44	0.831731	34	7.68	35	4.36715	29	6.24																			37
1140			609.088	103.884																			44	2.4351	34	7.84	35	4.50725	29	6.4																			37
1141			609.096	103.924																			44	2.57452	34	8	35	4.64734	29	6.56																			37
1142			608.926	103.745																			44	3.20192	35	0.2	35	4.78744	29	6.72																			37
1143			608.852	103.557																			44	3.41106	35	0.4	35	4.99758	29	6.88																			37
1144			608.703	103.429																			44	3.55048	35	1.68	35	5.13768	29	7.04																			37
1145			608.397	102.937																			44	3.6899	35	1.88	35	5.27778	29	7.24																			37
1146			608.112	102.529																			44	3.82933	35	2.68	35	5.41787	29	7.44																			37
1147			607.797	102.304																			44	3.96875	35	2.84	35	5.62802	30	-0.88																			37
1148			607.376	101.989																			44	4.10817	35	3	35	5.76812	30	-0.04																			37
1149			607.186	101.845																			44	4.2476	35	3.24	35	5.90821	30	0.12																			37
1150			607.021	101.546																			44	4.38702	35	3.36	35	6.04831	30	0.48																			37
1151			606.631	101.012																			44	4.52644	35	3.48	35	6.25845	30	1.2																			37
1152			605.942	99.9485																			44	4.73558	35	3.6	35	6.39855	30	1.48																			37
1153			604.901	98.7755																			44	4.875	35	3.72	35	6.53865	30	2																			37
1154			603.698	97.4898																			44	5.08413	35	3.84	35	6.74879	30	2.48																			37
1155			602.666	96.6587																			44	5.22356	35	4	35	6.88889	30	2.68																			37
1156			601.557	95.6659																			44	5.43269	35	4.12	35	7.02899	30	3																			37
1157			600.576	95.2694																			44	5.57212	35	4.24	35	7.23913	30	3.16																			37
1158			599.736	95.1049																			44	5.78125	35	4.4	35	7.37923	30	3.28																			37
1159			599.438	94.7985																			44	5.92067	35	4.56	35	7.51932	30	3.4																			37
1160			598.494	94.3878																			44	6.12981	35	4.68	35	7.72947	30	3.52																			37
1161			597.155	93.4293																			44	6.33894	35	4.84	35	7.93961	30	3.64																			37
1162			596.043	92.4749																			44	6.54808	35	5	36	0.0241546	30	3.76																			37
1163			595.115	91.4721																			44	6.75721	35	5.12	36	0.2343	30	3.88																			37
1164			594.181	90.7243																			45	-0.213942	35	5.28	36	0.374396	30	4.04																			38
1165			593.632	90.7721																			45	1.11058	35	5.44	36	0.864734	30	4.16																			38
1166			594.499	91.2369																			45	3.20192	35	5.6	36	1.00483	30	4.28																			38
1167			594.069	91.7139																			45	3.48077	35	5.76	36	1.49517	30	4.44																			38
1168			593.216	92.1872																			45	3.62019	35	5.92	36	1.63527	30	4.56																			38
1169			592.824	92.9216																			45	3.75962	35	6.08	36	2.33575	30	4.72																			38
1170			592.862	93.885																			45	3.96875	35	6.24	36	2.47585	30	4.84																			38
1171			593.074	95.2249																			45	4.2476	35	6.4	36	2.82609	30	4.96																			38
1172			593.616	97.4149																			45	4.38702	35	6.56	36	2.96618	30	5.12																			38
1173			594.706	99.4814																			45	4.52644	35	6.76	36	3.17633	30	5.24																			38
1174			595.49	100.601																			45	4.66587	35	6.92	36	3.31643	30	5.36																			38
1175			596.483	102.691																			45	4.875	35	7.08	36	3.45652	30	5.48																			38
1176			597.345	104.496																			45	5.01442	35	7.28	36	3.66667	30	5.64																			38
1177			599.017	107.209																			45	5.15385	35	7.44	36	3.80676	30	5.76																			38
1178			600.484	110.568																			45	5.29327	35	7.6	36	4.01691	30	5.92																			38
1179			601.081	113.864																			45	5.5024	35	7.8	36	4.157	30	6.12																			38
1180			600.936	118.001																			45	5.64183	35	8	36	4.2971	30	6.28																			38
1181			600.803	121.732																			45	5.85096	36	-0.6	36	4.4372	31	0.72																			38
1182			600.781	124.64																			45	5.99038	36	-0.44	36	4.57729	31	0.88																			38
1183			600.313	127.35																			45	6.19952	36	-0.12	36	4.78744	31	1.08																			38
1184			600.164	129.782																			45	6.33894	36	0.04	36	4.92754	31	1.28																			38
1185			599.783	131.969																			45	6.47837	36	0.44	36	5.13768	31	1.44																			38
1186			599.36	133.627																			45	6.6875	36	1.04	36	5.27778	31	1.64																			38
1187			598.994	135.219																			45	6.89663	36	1.2	36	5.41787	31	1.92																			38
1188			598.428	137.593																			45	7.10577	36	1.44	36	5.62802	31	2.08																			38
1189			598.212	140.205																			45	7.3149	36	2.04	36	5.76812	31	2.28																			38
1190			597.903	142.018																			45	7.52404	36	2.24	36	5.97826	31	2.48																			39
1191			597.906	143.846																			45	7.66346	36	3.28	36	6.18841	31	2.68																			39
1192			598.544	145.63																			46	1.25	36	3.4	36	6.3285	31	3.2																			39
1193			599.928	147.77																			46	1.38942	36	3.52	36	6.4686	31	3.32																			39
1194			600.427	149.762																			46	1.52885	36	3.64	36	6.67874	31	3.44																			39
1195			600.468	153.286																			46	3.13221	36	3.76	36	6.88889	31	3.52																			39
1196			600.364	157.267																			46	3.34135	36	3.88	36	7.02899	31	3.64																			39
1197			600.253	161.469																			46	3.48077	36	4	36	7.23913	31	3.76																			39
1198			600.425	164.888																			46	3.62019	36	4.16	36	7.44928	31	3.88																			39
1199			600.128	168.481																			46	3.75962	36	4.28	36	7.58937	31	4																			39
1200			599.732	172.259																			46	3.89904	36	4.44	36	7.86957	31	4.16																			39
1201			599.131	176.253																			46	4.03846	36	4.6	37	-0.746377	31	4.28																			39
1202			598.247	180.724																			46	4.17788	36	4.72	37	-0.536232	31	4.4																			39
1203			597.492	185.042																			46	4.31731	36	4.88	37	0.0241546	31	4.56																			39
1204			596.864	189.055																			46	4.45673	36	5.04	37	0.164251	31	4.68																			39
1205			596.263	193.031																			46	4.59615	36	5.2	37	1.42512	31	4.84																			39
1206			595.971	196.224																			46	4.80529	36	5.36	37	1.56522	31	4.96																			39
1207			596.631	198.627																			46	4.94471	36	5.52	37	1.70531	31	5.08																			39
1208			597.622	200.798																			46	5.15385	36	5.64	37	1.98551	31	5.24																			39
1209			598.607	203.408																			46	5.29327	36	5.8	37	2.19565	31	5.4																			39
1210			599.702	206.725																			46	5.5024	36	5.96	37	2.4058	31	5.56																			39
1211			600.463	210.649																			46	5.64183	36	6.12	37	2.89614	31	5.68																			39
1212			600.493	213.565																			46	5.78125	36	6.28	37	3.10628	31	5.84																			39
1213			600.665	216.79																			46	5.92067	36	6.44	37	3.24638	31	6																			39
1214			600.541	219.751																			46	6.12981	36	6.6	37	3.45652	31	6.16																			39
1215			600.108	222.462																			46	6.26923	36	6.76	37	3.59662	31	6.28																			39
1216			599.049	225.33																			46	6.47837	36	6.96	37	3.87681	31	6.44																			39
1217			598.917	227.658																			46	6.61779	36	7.12	37	4.01691	31	6.6																			39
1218			598.79	230.245																			46	6.75721	36	7.32	37	4.157	31	6.76																			39
1219			598.74	232.388																			46	6.96635	36	7.48	37	4.2971	31	6.88																			40
1220			598.542	234.872																			46	7.17548	36	7.84	37	4.4372	31	7.04																			40
1221			598.646	237.134																			46	7.38462	36	8	37	4.57729	31	7.2																			40
1222			599.133	239.702																			46	7.52404	37	-0.12	37	4.71739	31	7.36																			40
1223			599.683	242.478																			46	7.8726	37	0.24	37	4.85749	31	7.52																			40
1224			599.936	245.383																			47	1.8774	37	0.48	37	5.06763	32	2.36																			40
1225			600.29	248.21																			47	2.01683	37	0.68	37	5.20773	32	2.48																			40
1226			600.478	250.447																			47	2.22596	37	1.04	37	5.41787	32	2.68																			40
1227			600.604	252.205																			47	3.13221	37	1.88	37	5.55797	32	2.88																			40
1228			600.792	254.057																			47	3.34135	37	2	37	5.76812	32	3.24																			40
1229			600.976	256.135																			47	3.48077	37	3.24	37	5.97826	32	3.44																			40
1230			601.28	258.825																			47	3.62019	37	3.32	37	6.11836	32	3.56																			40
1231			602.429	262.138																			47	3.82933	37	3.44	37	6.3285	32	3.68																			40
1232			602.791	264.97																			47	4.10817	37	3.56	37	6.53865	32	3.8																			40
1233			604.454	267.667																			47	4.31731	37	3.68	37	6.74879	32	3.92																			40
1234			606.365	271.572																			47	4.45673	37	3.84	38	1.49517	32	4.08																			40
1235			606.886	274.805																			47	4.59615	37	3.96	38	1.63527	32	4.2																			40
1236			606.284	278.219																			47	4.73558	37	4.12	38	1.77536	32	4.28																			40
1237			605.478	280.739																			47	4.875	37	4.28	38	1.91546	32	4.44																			40
1238			605.141	282.783																			47	5.08413	37	4.44	38	2.47585	32	4.56																			40
1239			605.123	285.443																			47	5.22356	37	4.6	38	2.68599	32	4.72																			40
1240			605.384	288.924																			47	5.36298	37	4.76	38	2.82609	32	4.84																			40
1241			605.843	292.646																			47	5.57212	37	4.92	38	2.96618	32	5																			40
1242			606.354	295.684																			47	5.71154	37	5.08	38	3.17633	32	5.16																			40
1243			606.789	298.656																			47	5.85096	37	5.24	38	3.31643	32	5.32																			40
1244			607.149	300.888																			47	6.0601	37	5.4	38	3.45652	32	5.52																			40
1245			607.635	302.655																			47	6.19952	37	5.56	38	3.59662	32	5.68																			40
1246			608.221	304.406																			47	6.40865	37	5.72	38	3.80676	32	5.88																			40
1247			608.381	306.562																			47	6.54808	37	5.88	38	3.94686	32	6.08																			40
1248			608.796	308.827																			47	6.75721	37	6.04	38	4.08696	32	6.32																			40
1249			609.527	311.352																			47	6.89663	37	6.2	38	4.22705	33	-0.52																			40
1250			610.262	313.933																			47	7.17548	37	6.36	38	4.4372	33	-0.32																			40
1251			610.578	316.086																			47	7.3149	37	6.52	38	4.57729	33	-0.04																			40
1252			610.582	317.329																			47	7.52404	37	6.72	38	4.71739	33	0.12																			41
1253			610.647	318.824																			48	-0.841346	37	6.88	38	4.92754	33	0.76																			41
1254			610.782	320.555																			48	0.483173	37	7.08	38	5.06763	33	0.96																			41
1255			611.142	321.995																			48	0.901442	37	7.24	38	5.27778	33	1.36																			41
1256			611.407	323.155																			48	2.22596	37	7.44	38	5.41787	33	1.52																			41
1257			611.566	325.377																			48	2.36538	38	-0.72	38	5.55797	33	1.72																			41
1258			611.942	328.5																			48	3.13221	38	-0.56	38	5.76812	33	2.12																			41
1259			612.129	331.33																			48	3.34135	38	-0.16	38	5.90821	33	2.56																			41
1260			611.893	333.898																			48	3.48077	38	0.12	38	6.04831	33	2.76																			41
1261			611.817	335.746																			48	3.62019	38	0.68	38	6.25845	33	3																			41
1262			612.012	337.915																			48	3.75962	38	1.2	38	6.39855	33	3.16																			41
1263			612.699	339.858																			48	3.89904	38	1.36	38	6.6087	33	3.28																			41
1264			613.787	341.602																			48	4.03846	38	1.52	38	6.74879	33	3.4																			41
1265			614.861	343.548																			48	4.17788	38	1.72	38	6.95894	33	3.56																			41
1266			616.173	345.815																			48	4.31731	38	1.92	38	7.09903	33	3.68																			41
1267			617.292	347.917																			48	4.45673	38	2.28	38	7.30918	33	3.8																			41
1268			618.199	349.884																			48	4.59615	38	2.48	38	7.51932	33	3.92																			41
1269			618.97	352.26																			48	4.80529	38	3.16	38	7.65942	33	4.08																			41
1270			619.378	353.368																			48	4.94471	38	3.28	38	7.93961	33	4.2																			41
1271			619.709	354.518																			48	5.15385	38	3.4	39	1.77536	33	4.32																			41
1272			619.904	355.428																			48	5.29327	38	3.52	39	1.98551	33	4.48																			41
1273			620.159	356.331																			48	5.5024	38	3.64	39	2.1256	33	4.6																			41
1274			620.237	357.329																			48	5.71154	38	3.8	39	2.54589	33	4.76																			41
1275			620.07	357.001																			48	5.85096	38	3.92	39	2.68599	33	4.88																			41
1276			620.044	356.39																			48	6.0601	38	4.08	39	2.89614	33	5.16																			41
1277			619.81	355.503																			48	6.26923	38	4.24	39	3.03623	33	5.32																			41
1278			619.667	354.977																			48	6.40865	38	4.4	39	3.17633	33	5.48																			41
1279			619.757	354.902																			48	6.82692	38	4.6	39	3.31643	33	5.6																			41
1280			619.592	354.805																			48	7.03606	38	4.76	39	3.45652	33	5.8																			41
1281			619.574	354.664																			48	7.24519	38	4.92	39	3.59662	33	5.96																			41
1282			619.503	354.475																			48	7.59375	38	5.08	39	3.80676	33	6.12																			41
1283			619.467	354.319																			49	0.971154	38	5.28	39	4.01691	33	6.28																			41
1284			619.453	354.037																			49	1.11058	38	5.44	39	4.157	33	6.44																			41
1285			619.262	353.668																			49	3.20192	38	5.64	39	4.2971	33	6.6																			41
1286			619.204	353.065																			49	3.48077	38	5.8	39	4.4372	33	6.76																			41
1287			619.135	352.436																			49	3.62019	38	5.96	39	4.57729	33	6.92																			41
1288			618.913	351.811																			49	3.75962	38	6.12	39	4.78744	33	7.08																			41
1289			618.761	351.029																			49	3.89904	38	6.28	39	4.92754	33	7.24																			41
1290			618.816	350.727																			49	4.03846	38	6.44	39	5.06763	33	7.44																			41
1291			618.731	350.975																			49	4.17788	38	6.64	39	5.55797	33	7.6																			42
1292			618.227	350.262																			49	4.31731	38	6.8	39	5.69807	33	7.76																			42
1293			617.378	349.202																			49	4.45673	38	6.96	39	5.90821	33	7.96																			42
1294			616.77	349.05																			49	4.66587	38	7.12	39	6.04831	34	0.48																			42
1295			616.095	348.682																			49	4.875	38	7.28	39	6.25845	34	1.68																			42
1296			615.377	348.297																			49	5.01442	38	7.48	39	6.4686	34	1.84																			42
1297			614.183	347.316																			49	5.15385	38	7.64	39	6.67874	34	2.6																			42
1298			613.5	348.096																			49	5.36298	38	7.84	39	6.81884	34	3.24																			42
1299			613.119	348.886																			49	5.57212	38	8	39	7.02899	34	3.32																			42
1300			613.202	350.193																			49	5.71154	39	-0.6	39	7.23913	34	3.44																			42
1301			613.353	351.901																			49	5.92067	39	0.08	39	7.37923	34	3.56																			42
1302			613.065	353.996																			49	6.0601	39	0.68	39	7.58937	34	3.68																			42
1303			612.45	356.81																			49	6.19952	39	1.76	39	7.79952	34	3.8																			42
1304			611.609	359.811																			49	6.40865	39	2.52	39	7.93961	34	3.92																			42
1305			609.877	363.655																			49	6.61779	39	2.68	40	1.49517	34	4.08																			42
1306			608.642	366.603																			49	6.75721	39	3.16	40	1.63527	34	4.2																			42
1307			607.872	368.683																			49	6.96635	39	3.32	40	1.77536	34	4.32																			42
1308			607.75	370.644																			50	1.8774	39	3.44	40	2.1256	34	4.48																			42
1309			607.665	373.114																			50	2.01683	39	3.56	40	2.33575	34	4.6																			42
1310			607.708	374.766																			50	3.89904	39	3.68	40	2.47585	34	4.76																			42
1311			607.964	376.654																			50	4.10817	39	3.84	40	2.68599	34	4.88																			42
1312			608.183	378.526																			50	4.2476	39	3.96	40	2.89614	34	5.04																			42
1313			608.302	380.808																			50	4.38702	39	4.12	40	3.03623	34	5.2																			42
1314			608.201	382.526																			50	4.59615	39	4.24	40	3.17633	34	5.32																			42
1315			608.052	384.867																			50	4.73558	39	4.4	40	3.38647	34	5.48																			42
1316			607.853	387.769																			50	4.875	39	4.56	40	3.52657	34	5.64																			42
1317			607.395	389.769																			50	5.01442	39	4.72	40	3.66667	34	5.92																			42
1318			606.625	391.455																			50	5.15385	39	4.88	40	3.80676	34	6.04																			42
1319			606.103	392.225																			50	5.43269	39	5.04	40	3.94686	34	6.2																			42
1320			605.59	392.596																			50	5.64183	39	5.24	40	4.08696	34	6.36																			42
1321			605.253	393.029																			50	5.78125	39	5.36	40	4.22705	34	6.52																			42
1322			605.251	392.847																			50	5.92067	39	5.52	40	4.36715	34	6.68																			42
1323			605.831	392.959																			50	6.12981	39	5.68	40	4.50725	34	6.84																			42
1324			606.477	393.085																			50	6.26923	39	5.84	40	4.64734	34	7																			42
1325			606.657	393.318																			50	6.40865	39	6	40	4.78744	34	7.16																			43
1326			606.615	393.075																			50	6.61779	39	6.16	40	4.99758	34	7.32																			43
1327			606.358	393.152																			50	6.75721	39	6.32	40	5.13768	34	7.52																			43
1328			606.293	393.664																			50	6.89663	39	6.48	40	5.27778	34	7.68																			43
1329			606.017	394.137																			50	7.10577	39	6.72	40	5.41787	34	7.84																			43
1330			605.649	394.673																			50	7.3149	39	6.88	40	5.62802	34	8																			43
1331			605.537	395.273																					39	7.92	40	5.76812	35	1.92																			43
1332			605.59	395.638																					40	3.16	40	5.90821	35	2.08																			43
1333			605.699	395.456																					40	3.36	40	6.04831	35	2.24																			43
1334			605.992	395.35																					40	3.48	40	6.25845	35	2.44																			43
1335			606.091	395.189																						3.6	40	6.39855	35	2.68																			43
1336			605.9	395.447																						3.72	40	6.6087	35	2.96																			43
1337			605.437	395.92																						3.84	40	6.81884	35	3.24																			43
1338			604.776	396.511																						3.96	40	6.95894	35	3.44																			43
1339			604.002	396.937																						4.08	40	7.16908	35	3.56																			43
1340			603.445	397.291																						4.24	40	7.37923	35	3.68																			43
1341			602.641	398.049																						4.4	40	7.51932	35	3.8																			43
1342			602.027	399.039																						4.56	40	7.72947	35	3.96																			43
1343			602.054	399.148																						4.68	40	7.86957	35	4.08																			43
1344			602.645	398.766																						4.84	41	3.03623	35	4.24																			43
1345			602.585	398.319																						4.96	41	3.17633	35	4.72																			43
1346			602.636	398.205																						5.12	41	3.38647	35	5																			43
1347			602.56	398.185																						5.24	41	3.52657	35	5.12																			43
1348			602.501	398.144																						5.4	41	3.66667	35	5.28																			43
1349			602.189	397.889																						5.52	41	3.80676	35	5.4																			43
1350			601.075	398.172																						5.68	41	3.94686	35	5.56																			43
1351			599.571	398.595																						5.88	41	4.157	35	5.72																			43
1352			598.95	397.55																						6.04	41	4.2971	35	5.88																			43
1353			597.682	396.499																						6.2	41	4.50725	35	6.04																			43
1354			596.12	395.62																						6.36	41	4.64734	35	6.2																			43
1355			595.133	395.159																						6.52	41	4.78744	35	6.36																			44
1356			593.833	395.283																						6.68	41	4.92754	35	6.52																			44
1357			592.233	396.545																						6.84	41	5.13768	35	6.64																			44
1358			590.635	397.81																						7	41	5.27778	35	6.8																			44
1359			588.277	399.295																						7.2	41	5.48792	35	6.96																			44
1360			585.604	400.971																						7.4	41	5.62802	35	7.12																			44
1361			582.652	403.184																						7.56	41	5.83816	35	7.28																			44
1362			579.738	404.935																						7.8	41	5.97826	35	7.4																			44
1363			577.363	406.624																						7.96	41	6.18841	35	7.56																			44
1364			574.741	408.354																						-0.28	41	6.3285	35	7.72																			44
1365			571.853	409.77																						1.44	41	6.53865	35	7.88																			44
1366			569.613	410.829																						1.56	41	6.67874	36	2.28																			44
1367			567.574	411.861																						1.64	41	6.95894	36	2.44																			44
1368			566.334	413.205																						2.04	41	7.09903	36	2.64																			44
1369			564.947	414.812																						3.12	41	7.30918	36	2.88																			44
1370			563.082	415.445																						3.24	41	7.51932	36	3.04																			44
1371			561.159	415.689																						3.32	41	7.72947	36	3.2																			44
1372			560.608	415.662																						3.4	42	-0.886473	36	3.32																			44
1373			560.662	415.768																						3.52	42	-0.396135	36	3.44																			44
1374			560.483	415.643																						3.6	42	1.00483	36	3.56																			44
1375			559.893	415.735																						3.68	42	1.28502	36	3.68																			44
1376			558.894	415.698																						3.76	42	1.42512	36	3.8																			44
1377			557.576	415.731																						3.84	42	2.19565	36	3.92																			44
1378			556.476	415.771																						3.92	42	2.4058	36	4.04																			44
1379			555.243	415.782																						4.04	42	2.96618	36	4.2																			44
1380			553.275	416.071																						4.12	42	3.17633	36	4.32																			44
1381			551.508	416.13																						4.2	42	3.38647	36	4.44																			44
1382			549.678	416.417																						4.32	42	3.52657	36	4.6																			44
1383			548.619	416.539																						4.4	42	3.73671	36	4.72																			44
1384			548.254	416.556																						4.48	42	3.87681	36	4.88																			45
1385			547.179	416.617																						4.56	42	4.01691	36	5																			45
1386			546.293	416.501																						4.64	42	4.157	36	5.16																			45
1387			545.409	416.353																						4.72	42	4.2971	36	5.32																			45
1388			544.332	416.423																						4.8	42	4.50725	36	5.48																			45
1389			541.906	416.408																						4.92	42	4.64734	36	5.6																			45
1390			539.71	416.563																						5.16	42	4.78744	36	5.76																			45
1391			537.449	416.321																						5.24	42	4.92754	36	5.92																			45
1392			534.954	416.265																						5.36	42	5.13768	36	6.04																			45
1393			531.89	416.486																						5.44	42	5.27778	36	6.2																			45
1394			527.382	416.553																						5.92	42	5.48792	36	6.36																			45
1395			521.306	417.054																						6.08	42	5.62802	36	6.52																			45
1396			515.468	417.424																						7	42	5.83816	36	6.68																			45
1397			509.557	417.771																						7.08	42	5.97826	36	6.84																			45
1398			504.27	417.825																						7.24	42	6.18841	36	7																			45
1399			499.089	417.844																						-1	42	6.3285	36	7.2																			45
1400			494.235	417.916																						-0.36	42	6.53865	36	7.48																			45
1401			489.966	417.452																						0.04	42	6.74879	36	7.68																			45
1402			487.061	417.05																						0.48	42	6.88889	36	7.88																			45
1403			484.223	417.045																						0.68	42	7.09903	37	-0.16																			45
1404			482.209	416.932																						0.8	42	7.30918	37	1.48																			45
1405			480.841	417.006																						1.04	42	7.44928	37	2.08																			45
1406			478.959	417.36																						1.16	42	7.65942	37	2.44																			45
1407			476.46	417.725																						1.88	42	7.86957	37	2.64																			45
1408			474.586	417.857																						2	43	-0.816425	37	3.2																			45
1409			471.906	417.694																						2.16	43	-0.60628	37	3.32																			45
1410			470.226	417.55																						2.28	43	0.514493	37	3.44																			45
1411			468.73	417.543																						2.36	43	0.724638	37	3.52																			45
1412			467.392	417.624																						2.76	43	1.28502	37	3.64																			45
1413			466.938	417.549																						2.84	43	2.2657	37	3.76																			45
1414			467.027	417.251																						3.08	43	3.24638	37	3.88																			45
1415			467.987	416.604																						3.16	43	3.45652	37	4.04																			45
1416			470.3	415.636																						3.28	43	3.59662	37	4.16																			45
1417			472.73	414.398																						3.36	43	3.80676	37	4.32																			45
1418			473.737	413.416																						3.44	43	3.94686	37	4.44																			46
1419			472.964	412.23																						3.52	43	4.08696	37	4.56																			46
1420			471.719	411.307																						3.6	43	4.22705	37	4.72																			46
1421			470.014	410.235																						3.68	43	4.36715	37	4.84																			46
1422			467.915	408.976																						3.76	43	4.50725	37	5																			46
1423			465.211	407.837																						3.84	43	4.71739	37	5.12																			46
1424			461.58	405.973																						3.96	43	4.85749	37	5.28																			46
1425			458.384	403.998																						4.04	43	4.99758	37	5.4																			46
1426			455.469	402.587																						4.12	43	5.13768	37	5.56																			46
1427			451.965	401.652																						4.2	43	5.27778	37	5.72																			46
1428			448.031	400.235																						4.28	43	5.41787	37	5.88																			46
1429			443.451	398.182																						4.36	43	5.62802	37	6.04																			46
1430			439.007	395.561																						4.48	43	5.76812	37	6.16																			46
1431			435.299	392.833																						4.56	43	5.97826	37	6.32																			46
1432			432.19	390.46																						4.64	43	6.11836	37	6.52																			46
1433			428.904	388.603																						4.76	43	6.3285	37	6.68																			46
1434			425.059	386.83																						4.84	43	6.4686	37	6.8																			46
1435			420.005	384.175																						4.92	43	6.67874	37	6.96																			46
1436			415.753	382.956																						5.04	43	6.81884	37	7.12																			46
1437			411.15	382.05																						5.12	43	7.02899	37	7.32																			46
1438			408.097	381.548																						7.48	43	7.16908	37	7.48																			46
1439			405.585	381.492																						7.56	43	7.30918	38	-0.96																			46
1440			403.599	381.905																						7.64	43	7.51932	38	-0.8																			46
1441			401.673	382.917																						7.72	43	7.65942	38	-0.64																			46
1442			400.187	383.488																						7.84	43	7.79952	38	0.16																			46
1443			397.665	383.322																						7.92	44	-0.886473	38	0.32																			46
1444			394.607	383.511																						-0.68	44	-0.115942	38	1.2																			46
1445			391.596	383.95																						-0.24	44	1.00483	38	1.32																			46
1446			388.448	384.884																						0.32	44	1.21498	38	1.52																			46
1447			385.075	386.052																						0.44	44	1.35507	38	1.72																			46
1448			381.555	387.393																						0.88	44	1.49517	38	1.92																			46
1449			378.185	388.907																						0.96	44	1.63527	38	2.12																			46
1450			375.572	390.104																						1.24	44	1.84541	38	2.44																			46
1451			373.585	391.345																						1.36	44	2.05556	38	2.64																			46
1452			371.97	392.982																						1.68	44	2.75604	38	2.84																			46
1453			370.417	394.911																						1.8	44	2.89614	38	3																			47
1454			369.484	396.296																						2.56	44	3.10628	38	3.28																			47
1455			368.453	397.64																						2.92	44	3.38647	38	3.44																			47
1456			367.498	399.19																						3	44	3.52657	38	3.56																			47
1457			366.626	400.126																						3.08	44	3.66667	38	3.68																			47
1458			365.997	400.47																						3.2	44	3.80676	38	3.84																			47
1459			365.007	400.984																						3.28	44	3.94686	38	3.96																			47
1460			363.777	401.918																						3.36	44	4.22705	38	4.08																			47
1461			362.043	402.839																						3.44	44	4.36715	38	4.24																			47
1462			360.678	403.385																						3.52	44	4.50725	38	4.36																			47
1463			359.112	404.445																						3.6	44	4.71739	38	4.52																			47
1464			358.487	404.904																						3.68	44	4.85749	38	4.64																			47
1465			358.275	405.148																						3.76	44	5.06763	38	4.8																			47
1466			358.274	405.074																						3.84	44	5.20773	38	4.92																			47
1467			358.213	404.933																						3.92	44	5.41787	38	5.08																			47
1468			357.892	404.976																						4	44	5.55797	38	5.2																			47
1469			356.928	405.149																						4.08	44	5.69807	38	5.32																			47
1470			355.732	405.45																						4.16	44	5.90821	38	5.48																			47
1471			355.578	404.866																						4.28	44	6.04831	38	5.64																			47
1472			355.094	404.102																						4.36	44	6.25845	38	5.76																			47
1473			353.832	404.113																						4.44	44	6.39855	38	5.92																			47
1474			352.291	404.122																						4.52	44	6.53865	38	6.12																			47
1475			349.634	404.552																						4.6	44	6.74879	38	6.28																			47
1476			346.939	404.65																						4.68	44	6.88889	38	6.44																			47
1477			344.455	405.036																						4.8	44	7.09903	38	6.64																			47
1478			341.193	405.848																						4.88	44	7.23913	38	6.8																			47
1479			338.084	406.809																						4.96	44	7.37923	38	7																			47
1480			334.416	408.088																						5.08	44	7.51932	39	-0.76																			47
1481			331.04	409.315																						5.16	44	7.72947	39	0.44																			47
1482			327.192	410.701																						5.28	44	7.93961	39	0.72																			47
1483			323.12	411.567																						5.36	45	1.00483	39	0.88																			47
1484			319.63	411.723																						5.48	45	1.14493	39	1.08																			47
1485			316.176	411.85																						5.56	45	1.28502	39	1.48																			47
1486			312.417	412.446																						5.68	45	1.42512	39	2																			48
1487			309.711	413.035																						5.8	45	1.63527	39	2.48																			48
1488			307.963	413.844																						7.84	45	1.77536	39	2.64																			48
1489			306.755	414.787																						7.96	45	1.91546	39	3.12																			48
1490			305.534	415.794																						-0.32	45	2.05556	39	3.24																			48
1491			303.866	416.585																						-0.24	45	2.19565	39	3.32																			48
1492			301.603	416.739																						0.6	45	2.4058	39	3.44																			48
1493			298.769	416.883																						1.36	45	2.54589	39	3.56																			48
1494			295.603	417.359																						1.44	45	2.75604	39	3.68																			48
1495			292.548	417.858																						1.56	45	3.17633	39	3.8																			48
1496			289.432	417.795																						2	45	3.31643	39	3.92																			48
1497			286.184	417.421																						2.12	45	3.45652	39	4.08																			48
1498			282.842	417.231																						2.24	45	3.66667	39	4.2																			48
1499			277.735	416.484																						2.36	45	3.80676	39	4.32																			48
1500			274.021	415.784																						2.6	45	3.94686	39	4.48																			48
1501			269.508	416.142																						2.72	45	4.08696	39	4.6																			48
1502			264.336	416.935																						3.08	45	4.2971	39	4.76																			48
1503			259.676	416.996																						3.2	45	4.4372	39	4.92																			48
1504			255.413	416.728																						3.28	45	4.57729	39	5.08																			48
1505			251.769	417.077																						3.4	45	4.71739	39	5.2																			48
1506			249.163	417.414																						3.48	45	4.92754	39	5.36																			48
1507			246.451	417.16																						3.56	45	5.06763	39	5.52																			48
1508			243.563	416.208																						3.68	45	5.20773	39	5.68																			48
1509			243.784	415.501																						3.76	45	5.41787	39	5.8																			48
1510			245.807	416.021																						3.84	45	5.55797	39	6																			48
1511			247.606	416.777																						3.92	45	5.76812	39	6.16																			48
1512			248.845	417.168																						4	45	5.97826	39	6.36																			48
1513			249.903	416.98																						4.12	45	6.11836	39	6.56																			49
1514			250.538	416.926																						4.2	45	6.3285	39	6.72																			49
1515			251.056	416.595																						4.28	45	6.4686	39	6.92																			49
1516			250.724	415.788																						4.36	45	6.88889	40	-0.92																			49
1517			250.483	415.377																						4.48	46	-0.536232	40	1.12																			49
1518			249.189	415.037																						4.56	46	0.164251	40	1.28																			49
1519			248.366	414.748																						4.64	46	0.374396	40	1.52																			49
1520			246.764	414.178																						4.76	46	1.77536	40	1.68																			49
1521			244.895	413.626																						4.84	46	1.91546	40	1.92																			49
1522			244.064	413.962																						4.96	46	2.68599	40	2.12																			49
1523			243.228	414.551																						-1	46	2.89614	40	2.32																			49
1524			242.457	415.437																						-0.52	46	3.24638	40	2.56																			49
1525			240.803	415.77																						0.12	46	3.45652	40	2.76																			49
1526			239.593	415.926																						0.24	46	3.66667	40	3.16																			49
1527			238.105	415.862																						1.2	46	3.80676	40	3.28																			49
1528			235.737	415.32																						2.28	46	3.94686	40	3.4																			49
1529			232.646	414.642																						2.88	46	4.08696	40	3.52																			49
1530			228.732	413.564																						3.12	46	4.22705	40	3.64																			49
1531			225.032	412.127																						3.24	46	4.36715	40	3.8																			49
1532			221	410.947																						3.32	46	4.50725	40	3.92																			49
1533			217.541	411.014																						3.4	46	4.71739	40	4.04																			49
1534			214.36	411.105																						3.48	46	4.85749	40	4.2																			49
1535			210.703	411.132																						3.56	46	4.99758	40	4.36																			49
1536			206.92	410.804																						3.68	46	5.20773	40	4.48																			49
1537			203.92	410.536																						3.76	46	5.34783	40	4.64																			49
1538			199.82	411.063																						3.84	46	5.48792	40	4.8																			49
1539			195.952	412.091																						3.92	46	5.69807	40	4.96																			49
1540			192.286	412.474																						4	46	5.83816	40	5.12																			49
1541			190.013	411.884																						4.08	46	6.04831	40	5.28																			49
1542			188.229	411.405																						4.16	46	6.18841	40	5.44																			49
1543			186.169	411.398																						4.24	46	6.39855	40	5.56																			50
1544			183.429	411.457																						4.32	46	6.53865	40	5.72																			50
1545			179.61	411.839																						4.4	46	6.74879	40	5.88																			50
1546			175.929	412.538																						4.52	46	6.88889	40	6.04																			50
1547			171.744	413.007																						4.6	46	7.09903	40	6.2																			50
1548			167.186	413.224																						4.68	46	7.23913	40	6.36																			50
1549			163.305	413.254																						4.76	46	7.44928	40	6.52																			50
1550			160.463	414.231																						4.84	46	7.65942	40	6.72																			50
1551			157.979	415.807																						4.92	46	7.86957	40	6.88																			50
1552			156.283	416.698																						5	47	-0.115942	40	7.04																			50
1553			154.899	416.819																						5.08	47	0.0241546	40	7.2																			50
1554			153.212	416.989																						5.2	47	1.35507	40	7.4																			50
1555			151.355	417.343																						5.28	47	1.63527	40	7.56																			50
1556			149.743	417.75																						5.36	47	1.84541	40	7.76																			50
1557			148.284	418.022																						5.48	47	2.05556	40	7.92																			50
1558			147.166	418.249																						5.56	47	2.4058	41	2.16																			50
1559			146.817	418.306																						5.64	47	2.61594	41	2.32																			50
1560			146.38	418.494																						5.72	47	3.17633	41	2.48																			50
1561			145.926	418.394																						5.84	47	3.38647	41	2.72																			50
1562			146.552	417.69																						5.92	47	3.59662	41	2.88																			50
1563			146.785	417.54																						6	47	3.73671	41	3.04																			50
1564			146.521	417.338																						6.12	47	3.87681	41	3.2																			50
1565			147.455	416.862																						-0.96	47	4.01691	41	3.32																			50
1566			148.592	416.659																						-0.84	47	4.157	41	3.44																			50
1567			148.809	416.573																						0.68	47	4.2971	41	3.56																			50
1568			148.834	416.995																						0.76	47	4.4372	41	3.68																			50
1569			148.917	417.046																						1.32	47	4.78744	41	3.8																			50
1570			148.759	416.993																						1.44	47	4.92754	41	3.96																			50
1571			148.167	417.309																						1.92	47	5.06763	41	4.08																			50
1572			147.846	417.491																						2.12	47	5.27778	41	4.24																			50
1573			147.838	417.345																						2.2	47	5.41787	41	4.36																			50
1574			148.399	417.127																						2.4	47	5.55797	41	4.52																			50
1575			149.281	417.053																						2.56	47	5.76812	41	4.68																			50
1576			150.759	416.84																						2.64	47	5.90821	41	4.8
1577			152.34	416.524																						2.76	47	6.11836	41	4.96
1578			152.276	416.214																						2.88	47	6.3285	41	5.12
1579			151.943	415.824																						3.12	47	6.4686	41	5.28
1580			151.179	415.518																						3.24	47	6.6087	41	5.44
1581			149.679	415.033																						3.32	47	6.81884	41	5.6
1582			148.305	414.658																						3.4	47	6.95894	42	0.12
1583			146.725	414.205																						3.48	47	7.16908	42	0.28
1584			145.758	414.057																						3.56	47	7.30918	42	0.44
1585			145.295	414.02																						3.64	47	7.51932	42	0.6
1586			145.509	414.112																						3.72	47	7.72947	42	0.76
1587			146.318	414.01																						3.8	47	7.93961	42	0.92
1588			145.377	413.904																						3.88	48	1.28502	42	1.08
1589			144.396	413.637																						3.96	48	1.42512	42	1.28
1590			143.745	413.609																						4.04	48	1.56522	42	1.44
1591			143.15	413.553																						4.12	48	1.77536	42	1.64
1592			142.643	413.453																						4.2	48	2.4058	42	1.84
1593			141.515	413.122																						4.32	48	2.61594	42	2.08
1594			139.164	413.004																						4.4	48	2.89614	42	2.4
1595			135.801	412.78																						4.48	48	3.17633	42	2.56
1596			132.476	411.808																						4.56	48	3.31643	42	2.92
1597			128.252	410.773																						4.64	48	3.52657	42	3.16
1598			122.81	409.127																						4.76	48	3.66667	42	3.28
1599			118.699	408.465																						4.84	48	3.80676	42	3.4
1600			114.383	408.628																						4.96	48	3.94686	42	3.52
1601			111.123	408.388																						5.04	48	4.08696	42	3.64
1602			108.732	408.05																						5.16	48	4.22705	42	3.8
1603			106.93	407.467																						6.6	48	4.36715	42	3.92
1604			104.735	406.702																						6.68	48	4.50725	42	4.04
1605			102.257	406.526																						-0.96	48	4.64734	42	4.2
1606			99.3336	406.288																						-0.64	48	4.85749	42	4.36
1607			96.5755	405.786																						-0.56	48	4.99758	42	4.48
1608			94.2467	404.28																						-0.28	48	5.13768	42	4.64
1609			90.4844	402.232																						0.24	48	5.34783	42	4.8
1610			87.6484	400.934																						0.32	48	5.55797	42	4.92
1611			84.6218	399.576																						0.68	48	5.69807	42	5.08
1612			81.2393	398.405																						0.76	48	5.90821	42	5.24
1613			77.8876	397.293																						0.92	48	6.11836	42	5.4
1614			75.6143	396.633																						1.16	48	6.3285	42	5.52
1615			73.914	396.336																						1.28	49	-0.886473	42	5.68
1616			71.0051	396.266																						1.56	49	-0.676329	42	5.84
1617			69.4212	396.891																						1.88	49	-0.115942	42	6
1618			67.6827	397.125																						2	49	0.0241546	42	6.16
1619			65.7142	397.043																						2.48	49	1.49517	42	6.28
1620			64.1455	396.733																						3.08	49	1.63527	42	6.44
1621			62.5946	396.517																						3.2	49	1.84541	42	6.64
1622			61.1275	396.38																						3.28	49	2.1256	42	6.8
1623			60.6007	396.375																						3.36	49	2.2657	42	6.96
1624			59.6431	395.957																						3.48	49	2.47585	42	7.16
1625			59.1537	395.724																						3.56	49	2.68599	43	-0.92
1626			58.4457	395.285																						3.64	49	2.96618	43	1.4
1627			58.989	395.045																						3.72	49	3.17633	43	1.6
1628			60.5393	395.726																						3.84	49	3.45652	43	1.92
1629			62.5658	397.277																						4	49	3.59662	43	2.08
1630			63.407	398.362																						4.08	49	3.80676	43	2.44
1631			64.4964	399.286																						4.16	49	3.94686	43	2.88
1632			65.8564	400.669																						4.24	49	4.157	43	3.24
1633			66.8053	402.123																						4.36	49	4.2971	43	3.36
1634			66.5905	403.471																						4.44	49	4.4372	43	3.48
1635			68.1212	404.464																						4.52	49	4.57729	43	3.6
1636			68.3535	405.39																						4.6	49	4.78744	43	3.72
1637			68.2315	406.127																						4.72	49	4.92754	43	3.88
1638			67.7386	407.171																						4.8	49	5.06763	43	4
1639			66.8791	407.99																						4.88	49	5.27778	43	4.12
1640			65.5633	409.581																						4.96	49	5.41787	43	4.28
1641			65.1904	411.495																						5.08	49	5.62802	43	4.4
1642			64.5311	412.822																						5.16	49	5.76812	43	4.56
1643			64.2722	412.879																						5.24	49	5.97826	43	4.68
1644			63.3027	412.732																						5.64	49	6.11836	43	4.84
1645			61.73	412.547																						5.72	49	6.3285	43	4.96
1646			59.9963	412.5																						5.8	49	6.53865	43	5.16
1647			59.1123	412.264																						-0.96	49	6.74879	43	5.32
1648			59.0431	412.147																						-0.64	49	6.88889	43	5.48
1649			59.3837	412.398																						-0.52	49	7.09903	43	5.64
1650			59.174	412.924																						-0.12	49	7.30918	43	5.8
1651			59.1501	413.018																						-0.04	49	7.44928	43	5.96
1652			58.9266	413.067																						0.24	49	7.72947	43	6.12
1653			59.0252	413.131																						0.36	49	7.93961	43	6.28
1654			59.0497	413.226																						0.48	50	1.77536	43	6.44
1655			58.9075	413.253																						0.6	50	1.91546	43	6.6
1656			59.0902	413.255																						0.76	50	2.05556	43	6.76
1657			58.9583	413.195																						0.84	50	2.2657	43	6.92
1658			59.4207	413.026																						1.08	50	2.4058	43	7.08
1659			59.508	412.879																						1.68	50	2.61594	44	0.2
1660			59.746	412.584																						1.8	50	2.96618	44	1.8
1661			60.1979	412.482																						2.4	50	3.17633	44	2
1662			60.569	412.435																						2.8	50	3.31643	44	2.2
1663			62.7028	412.722																						3.16	50	3.52657	44	2.36
1664			63.8381	413.126																						3.24	50	3.66667	44	2.56
1665			64.7301	413.121																						3.32	50	3.80676	44	2.76
1666			65.3475	413.441																						3.44	50	3.94686	44	3
1667			65.3982	413.8																						3.52	50	4.08696	44	3.12
1668			64.8665	414.025																						3.6	50	4.22705	44	3.24
1669			64.614	414.042																						3.72	50	4.36715	44	3.36
1670			64.5326	413.994																						3.8	50	4.50725	44	3.48
1671			64.6497	413.923																						3.88	50	4.71739	44	3.6
1672			64.8068	413.81																						3.96	50	4.85749	44	3.72
1673			65.6287	413.184																						4.04	50	4.99758	44	3.84
1674			67.3538	412.383																						4.12	50	5.20773	44	4
1675			68.8782	412.143																						4.2	50	5.34783	44	4.12
1676			71.0814	411.516																						4.28	50	5.55797	44	4.28
1677			72.1994	411.465																						4.36	50	5.69807	44	4.4
1678			73.4575	411.105																						4.48	50	5.90821	44	4.56
1679			74.7724	410.756																						4.56	50	6.11836	44	4.68
1680			75.8379	410.439																						4.64	50	6.3285	44	4.84
1681			76.6353	410.339																						4.76	50	6.4686	44	5
1682			77.1666	410.127																						4.84	50	6.6087	44	5.12
1683			77.7217	409.657																						4.92	50	6.81884	44	5.28
1684			78.1975	409.763																						5	50	7.02899	44	5.44
1685			78.6534	410.185																						5.08	50	7.23913	44	5.6
1686			80.4583	410.443																						5.2	50	7.51932	44	5.76
1687			81.1349	410.612																						5.28			44	5.92
1688			81.5199	410.622																						5.36			44	6.08
1689			81.6857	410.633																						5.48			44	6.24
1690			81.8308	410.66																						5.56			44	6.36
1691			81.9375	410.714																						5.64			44	6.52
1692			81.921	410.844																						5.76			44	6.72
1693			81.9184	410.938																						5.84			44	6.88
1694			81.908	410.888																						5.96			44	7.08
1695			82.0421	410.838																						6.04			44	7.28
1696			82.0284	411.073																						6.16			45	-1
1697			82.0008	411.079																						-0.24			45	-0.76
1698			81.8259	411.076																						1.36			45	-0.52
1699			81.8654	410.952																						1.44			45	-0.32
1700			81.8315	410.796																						1.96			45	0.04
1701			81.9355	410.687																						2.2			45	0.2
1702			82.2423	410.63																						2.32			45	0.8
1703			82.532	410.522																						2.84			45	0.96
1704			82.6	410.419																						2.96			45	1.24
1705			82.5874	410.298																						3.12			45	1.76
1706			82.6205	410.155																						3.24			45	1.96
1707			82.653	410.194																						3.32			45	2.48
1708			82.9341	410.157																						3.44			45	3.16
1709			83.1316	410.213																						3.52			45	3.28
1710			83.2885	410.295																						3.6			45	3.4
1711			83.6369	410.211																						3.68			45	3.52
1712			84.0491	410.228																						3.76			45	3.64
1713			84.2631	410.377																						3.84			45	3.76
1714			84.5482	410.701																						3.92			45	3.88
1715			84.2	411.061																						4			45	4.04
1716			83.7255	411.242																						4.08			45	4.16
1717			83.9093	411.222																						4.16			45	4.32
1718			84.8435	411.174																						4.24			45	4.48
1719			85.4246	411.378																						4.32			45	4.6
1720			85.7552	411.616																						4.4			45	4.76
1721			85.0974	412.008																						4.52			45	4.88
1722			84.5345	412.517																						4.6			45	5.04
1723			84.8363	413.272																						4.68			45	5.2
1724			85.217	413.322																						4.76			45	5.32
1725			85.0581	413.292																						4.88			45	5.48
1726			85.0341	413.071																						4.96			45	5.64
1727			85.2684	412.573																						5.08			45	5.8
1728			85.6702	412.599																						5.16			45	5.96
1729			85.7561	412.482																						5.24			45	6.12
1730			85.5376	412.496																						5.36			45	6.28
1731			85.5262	412.812																						5.48			45	6.44
1732			85.7878	412.382																						5.6			45	6.6
1733			85.4794	412.453																						-1			45	6.76
1734			85.8973	412.284																						-0.68			45	7.12
1735			86.9419	411.535																						-0.6			45	7.32
1736			87.6531	410.518																						-0.4			45	7.48
1737			88.3184	409.233																						0			45	7.68
1738			88.4896	408.162																						0.28			45	7.84
1739			88.6823	406.655																						0.48			45	8
1740			87.942	403.909																						0.88			46	-0.88
1741			87.6967	400.802																						1			46	-0.64
1742			87.6367	397.782																						1.2			46	-0.4
1743			87.5335	394.699																						1.6			46	-0.24
1744			86.9391	392.16																						1.72			46	-0.08
1745			86.4656	391.697																						2.32			46	0.12
1746			86.4285	392.497																						2.88			46	0.32
1747			86.9572	392.791																						2.96			46	0.56
1748			87.7526	392.214																						3.12			46	0.96
1749			88.5206	391.948																						3.2			46	1.12
1750			88.7204	391.879																						3.32			46	1.8
1751			89.3604	390.655																						3.4			46	1.96
1752			90.0755	388.404																						3.48			46	2.48
1753			89.5346	386.048																						3.56			46	2.64
1754			88.8755	382.68																						3.64			46	2.96
1755			88.9032	378.123																						3.76			46	3.2
1756			89.9217	375.106																						3.88			46	3.36
1757			91.8362	373.095																						3.96			46	3.48
1758			94.7532	370.652																						4.04			46	3.6
1759			97.1847	367.853																						4.12			46	3.72
1760			99.3807	364.809																						4.2			46	3.88
1761			100.585	363.17																						4.28			46	4
1762			101.225	362.505																						4.36			46	4.16
1763			100.883	362.748																						4.44			46	4.28
1764			99.3204	364.47																						4.56			46	4.44
1765			98.9442	365.134																						4.64			46	4.56
1766			98.8191	365.321																						4.72			46	4.72
1767			98.7996	365.404																						4.8			46	4.88
1768			98.8412	365.393																						4.92			46	5.04
1769			98.6112	365.905																						5			46	5.2
1770			98.4227	366.419																						5.08			46	5.36
1771			98.5115	366.278																						5.2			46	5.52
1772			99.0654	365.311																						5.28			46	5.64
1773			99.5236	364.882																						5.4			46	5.8
1774			100.389	363.646																						5.48			46	5.96
1775			101.331	362.083																									46	6.16
1776			102.379	360.246																									46	6.32
1777			103.309	358.721																									46	6.48
1778			104.597	356.719																									46	6.64
1779			106.575	354.152																									46	6.8
1780			108.236	351.46																									46	6.96
1781			109.925	348.003																									46	7.16
1782			111.809	344.513																									46	7.32
1783			113.041	341.85																									46	7.52
1784			114.453	339.262																									46	7.72
1785			116.084	336.89																									46	7.88
1786			117.911	334.139																									47	-0.24
1787			119.816	330.905																									47	0.36
1788			121.619	327.026																									47	2.32
1789			123.378	322.889																									47	2.48
1790			125.871	319.232																									47	2.72
1791			129.602	316.298																									47	2.92
1792			132.905	312.908																									47	3.12
1793			134.762	310.416																									47	3.24
1794			136.319	307.591																									47	3.36
1795			137.533	305.397																									47	3.48
1796			139.037	303.335																									47	3.6
1797			140.473	301.913																									47	3.72
1798			142.204	300.224																									47	3.88
1799			143.415	298.736																									47	4
1800			144.5	297.029																									47	4.16
1801			145.456	294.541																									47	4.28
1802			146.878	291.411																									47	4.44
1803			148.57	287.763																									47	4.56
1804			150.388	284.81																									47	4.72
1805			152.009	280.762																									47	4.88
1806			153.198	276.459																									47	5.04
1807			154.111	273.788																									47	5.2
1808			155.814	272.292																									47	5.36
1809			156.725	271.157																									47	5.52
1810			157.639	269.735																									47	5.68
[truncated: 344 more rows]
[truncated: 21 more columns]

## Sheet: Fig5
Fig. 5b vgat-tone naïve response(raster plot)				heatmap (z-score)																														Fig. 5c vgat-tone day1 response (raster plot)				heatmap (z-score)
[truncated: 3,944 more rows]
[truncated: 79 more columns]

[truncated: 9 more sheets: Fig6, Fig.7, Fig.8, Fig.9, ExtendedFig2, ExtendedFig3, ExtendedFig4, ExtendedFig5, ExtendedFig6]
